# Supplementary material for: Automatic detection of punctate white matter lesions in infants using deep learning of composite images from two cases
Source: Sci Rep. 2023 Mar 17;13:4426. doi: 10.1038/s41598-023-31403-3 (PMC10023755; doi:10.1038/s41598-023-31403-3)
Supplement: Supplementary file 1 — Supplementary Information. [file 41598_2023_31403_MOESM1_ESM.xlsx]

## Sheet: resident
case	no	detection
1	1	n
1	2	y
1	3	e
1	4	n
1	5	n
1	6	y
1	7	y
1	8	y
1	9	n
1	10	y
1	11	y
1	12	y
1	13	n
3	1	y
3	2	y
3	3	y
3	4	y
3	5	y
3	6	n
3	7	y
3	8	y
3	9	y
3	10	y
3	11	y
3	12	y
3	13	n
3	14	e
3	15	e
3	16	n
3	17	e
3	18	n
3	19	e
3	20	e
3	21	n
3	22	e
3	23	n
4	1	n
4	2	n
4	3	y
4	4	n
5	1	y
5	2	y
5	3	y
5	4	y
5	5	y
5	6	n
5	7	n
5	8	y
5	9	y
5	10	y
5	11	e
5	12	n
5	13	n
5	14	y
5	15	y
6	1	y
6	2	n
7	1	n
7	2	y
7	3	y
7	4	y
7	5	y
7	6	y
7	7	y
7	8	y
7	9	y
7	10	y
7	11	y
7	12	y
7	13	n
7	14	n
7	15	n
7	16	n
8	1	y
8	2	y
8	3	n
9	1	y
9	2	y
9	3	n
9	4	e
9	5	e
9	6	e
9	7	e
9	8	y
9	9	y
9	10	y
9	11	y
9	12	n
9	13	y
9	14	y
10	1	y
10	2	y
10	3	y
10	4	n
10	5	n
11	1	y
11	2	y
11	3	y
12	1	y
13	1	y
14	1	y
14	2	y
14	3	y
14	4	e
14	5	n
14	6	y
15	1	y
16	1	y
16	2	y
16	3	e
17	1	y
17	2	n
17	3	n
17	4	y
18	1	y
18	2	y
18	3	y
18	4	y
18	5	y
18	6	y
18	7	y
18	8	y
18	9	y
18	10	y
18	11	y
19	1	n
19	2	n
19	3	y
19	4	y
19	5	y
19	6	y
19	7	y
19	8	y
19	9	y
19	10	y
19	11	n
20	1	y
20	2	y
20	3	n
20	4	y
21	1	y
21	2	y
21	3	y
21	4	y
22	1	y
23	1	y
24	1	y
24	2	y
24	3	y
24	4	y
25	1	y
25	2	y
25	3	y
25	4	y
25	5	y
25	6	y
26	1	y
26	2	y
26	3	y
26	4	n
26	5	n
26	6	e
26	7	e
26	8	e
28	1	n
28	2	y
28	3	y
28	4	n
28	5	n
28	6	y
29	1	n
29	2	y
29	3	n
29	4	f	noise
30	1	y
31	1	y
31	2	f	noise
32	1	y
32	2	y
33	1	y
33	2	n
34	1	y
34	2	f	noise
34	3	f	noise
	TP	119
	n(fn)	44
	f(fP)	4
	ex
	sum
	sen-all	0.730061
	spe
	PPV-all	0.96748

## Sheet: 2400 images
case (20%)	no	detection	probability			case (30%)	no	detection	probability			case (40%)	no	detection	probability			case (50%)	no	detection	probability
1	1	y	42.945			1	1	y	42.945			1	1	y	42.945			1	1	n	42.945
1	2	y	60.777			1	2	y	60.777			1	2	y	60.777			1	2	y	60.777
1	4	y	54.928			1	4	y	54.928			1	4	y	54.928			1	4	y	54.928
1	5	y	42			1	5	y	42			1	5	y	42			1	5	n	42
1	6	y	50			1	6	y	50			1	6	y	50			1	6	y	50
1	7	y	56			1	7	y	56			1	7	y	56			1	7	y	56
1	8	y	48.313			1	8	y	48.313			1	8	y	48.313			1	8	n	48.313
1	9	y	52.906			1	9	y	52.906			1	9	y	52.906			1	9	y	52.906
1	10	y	50			1	10	y	50			1	10	y	50			1	10	y	50
1	11	y	54.75			1	11	y	54.75			1	11	y	54.75			1	11	y	54.75
1	12	n				1	12	n				1	12	n				1	12	n
1	13	y	34.26			1	13	y	34.26			1	13	n	34.26			1	13	n	34.26
1	14	f	35.554	cortex		1	14	f	35.554	cortex		1	14		35.554			1	14		35.554
1	15	f	38.283	cortex		1	15	f	38.283	cortex		1	15		38.283			1	15		38.283
1	16	f	29.031	cortex		1	16		29.031			1	16		29.031			1	16		29.031
1	17	f	22.24	cortex		1	17		22.24			1	17		22.24			1	17		22.24
1	18	f	32.059	cortex		1	18	f	32.059	cortex		1	18		32.059			1	18		32.059
1	18	f	39.387	cortex		1	18	f	39.387	cortex		1	18		39.387			1	18		39.387
3	1	y	54.234			3	1	y	54.234			3	1	y	54.234			3	1	y	54.234
3	2	y	54.064			3	2	y	54.064			3	2	y	54.064			3	2	y	54.064
3	3	y	54.211			3	3	y	54.211			3	3	y	54.211			3	3	y	54.211
3	4	y	57.917			3	4	y	57.917			3	4	y	57.917			3	4	y	57.917
3	5	y	56.465			3	5	y	56.465			3	5	y	56.465			3	5	y	56.465
3	6	y	57.818			3	6	y	57.818			3	6	y	57.818			3	6	y	57.818
3	7	y	55.689			3	7	y	55.689			3	7	y	55.689			3	7	y	55.689
3	8	y	44.729			3	8	y	44.729			3	8	y	44.729			3	8	n	44.729
3	9	y	45.059			3	9	y	45.059			3	9	y	45.059			3	9	n	45.059
3	10	y	42.23			3	10	y	42.23			3	10	y	42.23			3	10	n	42.23
3	11	y	53			3	11	y	53			3	11	y	53			3	11	y	53
3	12	y	53			3	12	y	53			3	12	y	53			3	12	y	53
3	13	y	54.234			3	13	y	54.234			3	13	y	54.234			3	13	y	54.234
3	15	e				3	15	e				3	15	e				3	15	e
3	16	y	56.703			3	16	y	56.703			3	16	y	56.703			3	16	y	56.703
3	17	e				3	17	e				3	17	e				3	17	e
3	18	y	42.701			3	18	y	42.701			3	18	y	42.701			3	18	n	42.701
3	19	e	44.145			3	19	e	44.145			3	19	e	44.145			3	19	e	44.145
3	21	y	54.937			3	21	y	54.937			3	21	y	54.937			3	21	y	54.937
3	22	e	51			3	22	e	51			3	22	e	51			3	22	e	51
3	23	y	43			3	23	y	43			3	23	y	43			3	23	n	43
3	24	f	26.248	cortex		3	24		26.248	cortex		3	24		26.248	cortex		3	24		26.248	cortex
3	25	f	26.708	cortex		3	25		26.708	cortex		3	25		26.708	cortex		3	25		26.708	cortex
3	26	f	32.458	cortex		3	26	f	32.458	cortex		3	26		32.458	cortex		3	26		32.458	cortex
3	27	f	24.931	cortex		3	27		24.931	cortex		3	27		24.931	cortex		3	27		24.931	cortex
3	28	f	47.313	cortex		3	28	f	47.313	cortex		3	28	f	47.313	cortex		3	28		47.313	cortex
3	29	f	22.593	cortex		3	29		22.593	cortex		3	29		22.593	cortex		3	29		22.593	cortex
3	30	f	39.036	cortex		3	30	f	39.036	cortex		3	30		39.036	cortex		3	30		39.036	cortex
4	1	y	44.622			4	1	y	44.622			4	1	y	44.622			4	1	n	44.622
4	2	y	40.261			4	2	y	40.261			4	2	y	40.261			4	2	n	40.261
4	3	y	54.586			4	3	y	54.586			4	3	y	54.586			4	3	y	54.586
4	4	n				4	4	n				4	4	n				4	4	n
4	5	f	38.896	cortex		4	5	f	38.896	cortex		4	5		38.896	cortex		4	5		38.896	cortex
4	6	f	21.002	cortex		4	6		21.002	cortex		4	6		21.002	cortex		4	6		21.002	cortex
5	1	y	53			5	1	y	53			5	1	y	53			5	1	y	53
5	2	y	51.482			5	2	y	51.482			5	2	y	51.482			5	2	y	51.482
5	3	y	44.853			5	3	y	44.853			5	3	y	44.853			5	3	n	44.853
5	4	y	46.551			5	4	y	46.551			5	4	y	46.551			5	4	n	46.551
5	5	y	43.688			5	5	y	43.688			5	5	y	43.688			5	5	n	43.688
5	6	y	44.45			5	6	y	44.45			5	6	y	44.45			5	6	n	44.45
5	7	y	44.45			5	7	y	44.45			5	7	y	44.45			5	7	n	44.45
5	8	y	56.891			5	8	y	56.891			5	8	y	56.891			5	8	y	56.891
5	9	y	50.475			5	9	y	50.475			5	9	y	50.475			5	9	y	50.475
5	10	y	50.475			5	10	y	50.475			5	10	y	50.475			5	10	y	50.475
5	12	n				5	12	n				5	12	n				5	12	n
5	13	y	57.308			5	13	y	57.308			5	13	y	57.308			5	13	y	57.308
5	14	n				5	14	n				5	14	n				5	14	n
5	15	y	58.95			5	15	y	58.95			5	15	y	58.95			5	15	y	58.95
5	14	f	20.083	cortex		5	14		20.083	cortex		5	14		20.083	cortex		5	14		20.083	cortex
5	15	f	38.04	cortex		5	15	f	38.04	cortex		5	15		38.04	cortex		5	15		38.04	cortex
5	16	f	20.064	cortex		5	16		20.064	cortex		5	16		20.064	cortex		5	16		20.064	cortex
5	17	f	25.235	cortex		5	17		25.235	cortex		5	17		25.235	cortex		5	17		25.235	cortex
6	1	y	54.279			6	1	y	54.279			6	1	y	54.279			6	1	y	54.279
6	2	y	43			6	2	y	43			6	2	y	43			6	2	n	43
6	3	f	32.022	cortex		6	3	f	32.022	cortex		6	3		32.022	cortex		6	3		32.022	cortex
6	4	f	36.052	cortex		6	4	f	36.052	cortex		6	4		36.052	cortex		6	4		36.052	cortex
6	5	f	34.585	cortex		6	5	f	34.585	cortex		6	5		34.585	cortex		6	5		34.585	cortex
7	1	y	51.25			7	1	y	51.25			7	1	y	51.25			7	1	y	51.25
7	2	y	42.835			7	2	y	42.835			7	2	y	42.835			7	2	n	42.835
7	3	y	41.35			7	3	y	41.35			7	3	y	41.35			7	3	n	41.35
7	4	y	52.6			7	4	y	52.6			7	4	y	52.6			7	4	y	52.6
7	5	y	54.526			7	5	y	54.526			7	5	y	54.526			7	5	y	54.526
7	6	y	41.169			7	6	y	41.169			7	6	y	41.169			7	6	n	41.169
7	7	y	41.539			7	7	y	41.539			7	7	y	41.539			7	7	n	41.539
7	8	y	50.923			7	8	y	50.923			7	8	y	50.923			7	8	y	50.923
7	9	y	42.849			7	9	y	42.849			7	9	y	42.849			7	9	n	42.849
7	10	y	53			7	10	y	53			7	10	y	53			7	10	y	53
7	11	y	55.832			7	11	y	55.832			7	11	y	55.832			7	11	y	55.832
7	12	y	56.915			7	12	y	56.915			7	12	y	56.915			7	12	y	56.915
7	13	y	51			7	13	y	51			7	13	y	51			7	13	y	51
7	14	y	46.457			7	14	y	46.457			7	14	y	46.457			7	14	n	46.457
7	15	y	39.24			7	15	y	39.24			7	15	n	39.24			7	15	n	39.24
7	16	y	38.04			7	16	y	38.04			7	16	n	38.04			7	16	n	38.04
7	17	f	24.42	cortex		7	17		24.42			7	17		24.42	cortex		7	17		24.42
7	18	f	20.801	cortex		7	18		20.801			7	18		20.801			7	18		20.801
7	19	f	29.13	cortex		7	19		29.13			7	19		29.13			7	19		29.13
7	20	f	35.555	cortex		7	20	f	35.555	cortex		7	20		35.555	cortex		7	20		35.555
8	1	y	43.7			8	1	y	43.7			8	1	y	43.7			8	1	n	43.7
8	2	y	43.146			8	2	y	43.146			8	2	y	43.146			8	2	n	43.146
8	3	y	46.92			8	3	y	46.92			8	3	y	46.92			8	3	n	46.92
8	4	f	26.35	cortex		8	4		26.35	cortex		8	4		26.35	cortex		8	4		26.35	cortex
8	5	f	42.545	cortex		8	5	f	42.545	cortex		8	5	f	42.545	cortex		8	5		42.545	cortex
8	6	f	25.526	cortex		8	6		25.526	cortex		8	6		25.526	cortex		8	6		25.526	cortex
8	7	f	25.36	cortex		8	7		25.36	cortex		8	7		25.36	cortex		8	7		25.36	cortex
8	8	f	21.951	cortex		8	8		21.951	cortex		8	8		21.951	cortex		8	8		21.951	cortex
8	9	f	27.762	cortex		8	9		27.762	cortex		8	9		27.762	cortex		8	9		27.762	cortex
8	10	f	24.681	cortex		8	10		24.681	cortex		8	10		24.681	cortex		8	10		24.681	cortex
8	11	f	25.276	cortex		8	11		25.276	cortex		8	11		25.276	cortex		8	11		25.276	cortex
8	12	f	39.77	cortex		8	12	f	39.77	cortex		8	12		39.77	cortex		8	12		39.77	cortex
9	1	y	48.201			9	1	y	40.172			9	1	y	48.201			9	1	n	48.201
9	2	y	40.172			9	2	y	40.172			9	2	y	40.172			9	2	n	40.172
9	3	y	50.427			9	3	y	50.427			9	3	y	50.427			9	3	y	50.427
9	8	y	52			9	8	y	52			9	8	y	52			9	8	y	52
9	9	y	20.435			9	9	n	20.435			9	9	n	20.435			9	9	n	20.435
9	10	y	20.435			9	10	n	20.435			9	10	n	20.435			9	10	n	20.435
9	11	y	48.383			9	11	y	48.383			9	11	y	48.383			9	11	n	48.383
9	12	n				9	12	n				9	12	n				9	12	n
9	13	y	37			9	13	y	37			9	13	n	37			9	13	n	37
9	14	y	42.376			9	14	y	42.376			9	14	y	42.376			9	14	n	42.376
9	15	f	32.295	cortex		9	15	f	32.295	cortex		9	15		32.295	cortex		9	15		32.295	cortex
9	16	f	50.005	cortex		9	16	f	50.005	cortex		9	16	f	50.005	cortex		9	16	f	50.005	cortex
9	17	f	38.999	cortex		9	17	f	38.999	cortex		9	17		38.999	cortex		9	17		38.999	cortex
10	1	y	53			10	1	y	53			10	1	y	53			10	1	y	53
10	2	y	31.301			10	2	y	31.301			10	2	n	31.301			10	2	n	31.301
10	3	y	57.858			10	3	y	57.858			10	3	y	57.858			10	3	y	57.858
10	4	y	38.177			10	4	y	38.177			10	4	n	38.177			10	4	n	38.177
10	5	y	42.6			10	5	y	42.6			10	5	y	42.6			10	5	n	42.6
10	6	f	32.145	cortex		10	6	f	32.145	cortex		10	6		32.145	cortex		10	6		32.145	cortex
10	7	f	21.837	cortex		10	7		21.837	cortex		10	7		21.837	cortex		10	7		21.837	cortex
10	8	f	21.4	cortex		10	8		21.4	cortex		10	8		21.4	cortex		10	8		21.4	cortex
10	9	f	37.5	cortex		10	9	f	37.5	cortex		10	9		37.5	cortex		10	9		37.5	cortex
10	10	f	23	cortex		10	10		23	cortex		10	10		23	cortex		10	10		23	cortex
10	11	f	20.171	cortex		10	11		20.171	cortex		10	11		20.171	cortex		10	11		20.171	cortex
10	12	f	22.876	cortex		10	12		22.876	cortex		10	12		22.876	cortex		10	12		22.876	cortex
10	13	f	28.12	cortex		10	13		28.12	cortex		10	13		28.12	cortex		10	13		28.12	cortex
10	14	f	20.653	cortex		10	14		20.653	cortex		10	14		20.653	cortex		10	14		20.653	cortex
10	15	f	45.221	cortex		10	15	f	45.221	cortex		10	15	f	45.221	cortex		10	15		45.221	cortex
10	16	f	33	cortex		10	16	f	33	cortex		10	16		33	cortex		10	16		33	cortex
10	17	f	44.274	cortex		10	17	f	44.274	cortex		10	17	f	44.274	cortex		10	17		44.274	cortex
10	18	f	36.15	cortex		10	18	f	36.15	cortex		10	18		36.15	cortex		10	18		36.15	cortex
11	1	y	52.637			11	1	y	52.637			11	1	y	52.637			11	1	y	52.637
11	2	y	56.6			11	2	y	56.6			11	2	y	56.6			11	2	y	56.6
11	3	y	51.382			11	3	y	51.382			11	3	y	51.382			11	3	y	51.382
11	4	f	21.658	cortex		11	4		21.658	cortex		11	4		21.658	cortex		11	4		21.658	cortex
11	5	f	28.47	cortex		11	5		28.47	cortex		11	5		28.47	cortex		11	5		28.47	cortex
11	6	f	20.767	cortex		11	6		20.767	cortex		11	6		20.767	cortex		11	6		20.767	cortex
11	7	f	37.596	cortex		11	7	f	37.596	cortex		11	7		37.596	cortex		11	7		37.596	cortex
11	8	f	27.351	cortex		11	8		27.351	cortex		11	8		27.351	cortex		11	8		27.351	cortex
12	1	y	50.463			12	1	y	50.463			12	1	y	50.463			12	1	y	50.463
12	2	f	26.579	cortex		12	2		26.579	cortex		12	2		26.579	cortex		12	2		26.579	cortex
12	3	f	34.08	cortex		12	3	f	34.08	cortex		12	3		34.08	cortex		12	3		34.08	cortex
12	4	f	41.939	cortex		12	4	f	41.939	cortex		12	4	f	41.939	cortex		12	4		41.939	cortex
12	5	f	26.244	cortex		12	5		26.244	cortex		12	5		26.244	cortex		12	5		26.244	cortex
12	6	f	24.195	cortex		12	6		24.195	cortex		12	6		24.195	cortex		12	6		24.195	cortex
13	1	y	43.282			13	1	y	43.282			13	1	y	43.282			13	1	n	43.282
13	2	f	21.812	white matter		13	2		21.812	white matter		13	2		21.812	white matter		13	2		21.812	white matter
13	3	f	24	white matter		13	3		24	white matter		13	3		24	white matter		13	3		24	white matter
13	4	f	27.104	cortex		13	4		27.104	cortex		13	4		27.104	cortex		13	4		27.104	cortex
13	5	f	25.033	cortex		13	5		25.033	cortex		13	5		25.033	cortex		13	5		25.033	cortex
13	6	f	40.428	cortex		13	6	f	40.428	cortex		13	6	f	40.428	cortex		13	6		40.428	cortex
13	7	f	24.66	white matter		13	7		24.66	white matter		13	7		24.66	white matter		13	7		24.66	white matter
13	8	f	32	white matter		13	8	f	32	white matter		13	8		32	white matter		13	8		32	white matter
13	9	f	24.451	cortex		13	9		24.451	cortex		13	9		24.451	cortex		13	9		24.451	cortex
13	10	f	20.356	cortex		13	10		20.356	cortex		13	10		20.356	cortex		13	10		20.356	cortex
13	11	f	24.318	cortex		13	11		24.318	cortex		13	11		24.318	cortex		13	11		24.318	cortex
13	12	f	33.281	cortex		13	12	f	33.281	cortex		13	12		33.281	cortex		13	12		33.281	cortex
14	1	y	52.956			14	1	y	52.956			14	1	y	52.956			14	1	y	52.956
14	2	y	52.956			14	2	y	52.956			14	2	y	52.956			14	2	y	52.956
14	3	y	52.956			14	3	y	52.956			14	3	y	52.956			14	3	y	52.956
14	4	e				14	4	e				14	4	e				14	4	e
14	5	n				14	5	n				14	5	n				14	5	n
14	6	y	55.78			14	6	y	55.78			14	6	y	55.78			14	6	y	55.78
14	7	f	21.879	cortex		14	7		21.879	cortex		14	7		21.879	cortex		14	7		21.879	cortex
14	8	f	31.463	cortex		14	8	f	31.463	cortex		14	8		31.463	cortex		14	8		31.463	cortex
15	1	y	50.803			15	1	y	50.803			15	1	y	50.803			15	1	y	50.803
15	2	f	40.615	cortex		15	2	f	40.615	cortex		15	2	f	40.615	cortex		15	2		40.615	cortex
15	3	f	39.416	cortex		15	3	f	39.416	cortex		15	3		39.416	cortex		15	3		39.416	cortex
15	4	f	23.227	cortex		15	4		23.227	cortex		15	4		23.227	cortex		15	4		23.227	cortex
15	5	f	35.425	cortex		15	5	f	35.425	cortex		15	5		35.425	cortex		15	5		35.425	cortex
15	6	f	40.481	cortex		15	6	f	40.481	cortex		15	6	f	40.481	cortex		15	6		40.481	cortex
16	1	y	41.92			16	1	y	41.92			16	1	y	41.92			16	1	n	41.92
16	2	y	31.083			16	2	y	31.083			16	2	n	31.083			16	2	n	31.083
16	4	f	23.14	cortex		16	4		23.14	cortex		16	4		23.14	cortex		16	4		23.14	cortex
16	5	f	24.644	cortex		16	5		24.644	cortex		16	5		24.644	cortex		16	5		24.644	cortex
16	6	f	24.027	cortex		16	6		24.027	cortex		16	6		24.027	cortex		16	6		24.027	cortex
17	1	y	34.406			17	1	y	34.406			17	1	n	34.406			17	1	n	34.406
17	2	y	55.88			17	2	y	55.88			17	2	y	55.88			17	2	y	55.88
17	3	y	50.969			17	3	y	50.969			17	3	y	50.969			17	3	y	50.969
17	4	y	50.888			17	4	y	50.888			17	4	y	50.888			17	4	y	50.888
17	5	f	47.153	cortex		17	5	f	47.153	cortex		17	5	f	47.153	cortex		17	5		47.153	cortex
17	6	f	29.717	cortex		17	6		29.717	cortex		17	6		29.717	cortex		17	6		29.717	cortex
17	7	f	25.186	cortex		17	7		25.186	cortex		17	7		25.186	cortex		17	7		25.186	cortex
17	8	f	24.922	cortex		17	8		24.922	cortex		17	8		24.922	cortex		17	8		24.922	cortex
17	9	f	23.55	cortex		17	9		23.55	cortex		17	9		23.55	cortex		17	9		23.55	cortex
17	10	f	46.872	cortex		17	10	f	46.872	cortex		17	10	f	46.872	cortex		17	10		46.872	cortex
17	11	f	29.613	cortex		17	11		29.613	cortex		17	11		29.613	cortex		17	11		29.613	cortex
17	12	f	30.979	cortex		17	12	f	30.979	cortex		17	12		30.979	cortex		17	12		30.979	cortex
17	13	f	46.833	cortex		17	13	f	46.833	cortex		17	13	f	46.833	cortex		17	13		46.833	cortex
18	1	y	51.052			18	1	y	51.052			18	1	y	51.052			18	1	y	51.052
18	2	y	51.456			18	2	y	51.456			18	2	y	51.456			18	2	y	51.456
18	3	y	51.456			18	3	y	51.456			18	3	y	51.456			18	3	y	51.456
18	4	y	46.823			18	4	y	46.823			18	4	y	46.823			18	4	n	46.823
18	5	y	53			18	5	y	53			18	5	y	53			18	5	y	53
18	6	y	53			18	6	y	53			18	6	y	53			18	6	y	53
18	7	y	62.832			18	7	y	62.832			18	7	y	62.832			18	7	y	62.832
18	8	y	51			18	8	y	51			18	8	y	51			18	8	y	51
18	9	y	44.306			18	9	y	44.306			18	9	y	44.306			18	9	n	44.306
18	10	y	33			18	10	y	33			18	10	n	33			18	10	n	33
18	11	y	44.271			18	11	y	44.271			18	11	y	44.271			18	11	n	44.271
19	1	y	32.823			19	1	y	32.823			19	1	n	32.823			19	1	n	32.823
19	2	y	57.487			19	2	y	57.487			19	2	y	57.487			19	2	y	57.487
19	3	y	47.502			19	3	y	47.502			19	3	y	47.502			19	3	n	47.502
19	4	y	52.353			19	4	y	52.353			19	4	y	52.353			19	4	y	52.353
19	5	y	54.751			19	5	y	54.751			19	5	y	54.751			19	5	y	54.751
19	6	y	48.507			19	6	y	48.507			19	6	y	48.507			19	6	n	48.507
19	7	y	50.946			19	7	y	50.946			19	7	y	50.946			19	7	y	50.946
19	8	y	51.802			19	8	y	51.802			19	8	y	51.802			19	8	y	51.802
19	9	y	32			19	9	y	32			19	9	n	32			19	9	n	32
19	10	y	32			19	10	y	32			19	10	n	32			19	10	n	32
19	11	y	42			19	11	y	42			19	11	y	42			19	11	n	42
19	12	f	26.48	cortex		19	12		26.48	cortex		19	12		26.48	cortex		19	12		26.48	cortex
19	13	f	21.09	cortex		19	13		21.09	cortex		19	13		21.09	cortex		19	13		21.09	cortex
20	1	y	53.6			20	1	y	53.6			20	1	y	53.6			20	1	y	53.6
20	2	y	62.335			20	2	y	62.335			20	2	y	62.335			20	2	y	62.335
20	3	y	42			20	3	y	42			20	3	y	42			20	3	n	42
20	4	y	52.549			20	4	y	52.549			20	4	y	52.549			20	4	y	52.549
20	5	f	33.11	cortex		20	5	f	33.11	cortex		20	5		33.11	cortex		20	5		33.11	cortex
20	6	f	22.483	cortex		20	6		22.483	cortex		20	6		22.483	cortex		20	6		22.483	cortex
20	7	f	22.291	cortex		20	7		22.291	cortex		20	7		22.291	cortex		20	7		22.291	cortex
20	8	f	24.91	cortex		20	8		24.91	cortex		20	8		24.91	cortex		20	8		24.91	cortex
20	9	f	26.313	cortex		20	9		26.313	cortex		20	9		26.313	cortex		20	9		26.313	cortex
20	10	f	22.307	cortex		20	10		22.307	cortex		20	10		22.307	cortex		20	10		22.307	cortex
20	11	f	21.568	cortex		20	11		21.568	cortex		20	11		21.568	cortex		20	11		21.568	cortex
20	12	f	20.997	cortex		20	12		20.997	cortex		20	12		20.997	cortex		20	12		20.997	cortex
20	13	f	33.258	cortex		20	13	f	33.258	cortex		20	13		33.258	cortex		20	13		33.258	cortex
21	1	y	46.283			21	1	y	46.283			21	1	y	46.283			21	1	n	46.283
21	2	n				21	2	n				21	2	n				21	2	n
21	3	y	40.068			21	3	y	40.068			21	3	y	40.068			21	3	n	40.068
21	4	y	51.906			21	4	y	51.906			21	4	y	51.906			21	4	y	51.906
21	5	f	29.663	cortex		21	5		29.663	cortex		21	5		29.663	cortex		21	5		29.663	cortex
22	1	y	51.906			22	1	y	51.906			22	1	y	51.906			22	1	y	51.906
22	3	f	20.965	white matter		22	3		20.965	white matter		22	3		20.965	white matter		22	3		20.965	white matter
23	1	y	54.315			23	1	y	54.315			23	1	y	54.315			23	1	y	54.315
23	2	f	39.957	white matter		23	2	f	39.957	white matter		23	2		39.957	white matter		23	2		39.957	white matter
23	3	f	27.829	cortex		23	3		27.829	cortex		23	3		27.829	cortex		23	3		27.829	cortex
23	4	f	24.991	cortex		23	4		24.991	cortex		23	4		24.991	cortex		23	4		24.991	cortex
24	1	y	54			24	1	y	54			24	1	y	54			24	1	y	54
24	2	y	53			24	2	y	53			24	2	y	53			24	2	y	53
24	3	y	44.163			24	3	y	44.163			24	3	y	44.163			24	3	n	44.163
24	4	y	50.169			24	4	y	50.169			24	4	y	50.169			24	4	y	50.169
24	5	f	37.138	cortex		24	5	f	37.138	cortex		24	5		37.138	cortex		24	5		37.138	cortex
25	1	y	58.885			25	1	y	58.885			25	1	y	58.885			25	1	y	58.885
25	2	y	50.87			25	2	y	50.87			25	2	y	50.87			25	2	y	50.87
25	3	y	49.092			25	3	y	49.092			25	3	y	49.092			25	3	n	49.092
25	4	y	50.598			25	4	y	50.598			25	4	y	50.598			25	4	y	50.598
25	5	y	55.721			25	5	y	55.721			25	5	y	55.721			25	5	y	55.721
25	6	y	53.378			25	6	y	53.378			25	6	y	53.378			25	6	y	53.378
25	7	f	23.131	cortex		25	7		23.131	cortex		25	7		23.131	cortex		25	7		23.131	cortex
25	8	f	48.196	cortex		25	8	f	48.196	cortex		25	8	f	48.196	cortex		25	8		48.196	cortex
25	9	f	24.915	cortex		25	9		24.915	cortex		25	9		24.915	cortex		25	9		24.915	cortex
25	10	f	23.45	cortex		25	10		23.45	cortex		25	10		23.45	cortex		25	10		23.45	cortex
25	11	f	47.643	cortex		25	11	f	47.643	cortex		25	11	f	47.643	cortex		25	11		47.643	cortex
26	1	y	57.337			26	1	y	57.337			26	1	y	57.337			26	1	y	57.337
26	2	y	53.191			26	2	y	53.191			26	2	y	53.191			26	2	y	53.191
26	3	y	59.994			26	3	y	59.994			26	3	y	59.994			26	3	y	59.994
26	4	y	48.176			26	4	y	48.176			26	4	y	48.176			26	4	n	48.176
26	5	y	49.014			26	5	y	49.014			26	5	y	49.014			26	5	n	49.014
26	6	f	31.023	cortex		26	6	f	31.023	cortex		26	6		31.023	cortex		26	6		31.023	cortex
26	7	f	44.045	cortex		26	7	f	44.045	cortex		26	7	f	44.045	cortex		26	7		44.045	cortex
26	8	f	21.427	cortex		26	8		21.427	cortex		26	8		21.427	cortex		26	8		21.427	cortex
26	9	f	43.49	cortex		26	9	f	43.49	cortex		26	9	f	43.49	cortex		26	9		43.49	cortex
26	10	f	30.86	cortex		26	10	f	30.86	cortex		26	10		30.86	cortex		26	10		30.86	cortex
26	11	f	49.97	cortex		26	11	f	49.97	cortex		26	11	f	49.97	cortex		26	11		49.97	cortex
26	12	f	25.897	cortex		26	12		25.897	cortex		26	12		25.897	cortex		26	12		25.897	cortex
26	13	f	49.414	cortex		26	13	f	49.414	cortex		26	13	f	49.414	cortex		26	13		49.414	cortex
26	14	f	38.984	cortex		26	14	f	38.984	cortex		26	14		38.984	cortex		26	14		38.984	cortex
26	15	f	33.04	cortex		26	15	f	33.04	cortex		26	15		33.04	cortex		26	15		33.04	cortex
26	16	f	20.378	cortex		26	16		20.378	cortex		26	16		20.378	cortex		26	16		20.378	cortex
26	17	f	36.78	cortex		26	17	f	36.78	cortex		26	17		36.78	cortex		26	17		36.78	cortex
26	18	f	48.489	cortex		26	18	f	48.489	cortex		26	18	f	48.489	cortex		26	18		48.489	cortex
26	19	f	29.218	cortex		26	19		29.218	cortex		26	19		29.218	cortex		26	19		29.218	cortex
26	20	f	26.971	cortex		26	20		26.971	cortex		26	20		26.971	cortex		26	20		26.971	cortex
26	21	f	22.923	cortex		26	21		22.923	cortex		26	21		22.923	cortex		26	21		22.923	cortex
28	1	y	58.672			28	1	y	58.672			28	1	y	58.672			28	1	y	58.672
28	2	y	50.749			28	2	y	50.749			28	2	y	50.749			28	2	y	50.749
28	3	y	50.007			28	3	y	50.007			28	3	y	50.007			28	3	y	50.007
28	4	y	50.508			28	4	y	50.508			28	4	y	50.508			28	4	y	50.508
28	5	y	55.591			28	5	y	55.591			28	5	y	55.591			28	5	y	55.591
28	6	y	53.935			28	6	y	53.935			28	6	y	53.935			28	6	y	53.935
28	7	f	41.654	cortex		28	7	f	41.654	cortex		28	7	f	41.654	cortex		28	7		41.654	cortex
28	8	f	48.373	cortex		28	8	f	48.373	cortex		28	8	f	48.373	cortex		28	8		48.373	cortex
28	9	f	33.701	cortex		28	9	f	33.701	cortex		28	9		33.701	cortex		28	9		33.701	cortex
29	1	y	50.144			29	1	y	50.144			29	1	y	50.144			29	1	y	50.144
29	2	y	51.575			29	2	y	51.575			29	2	y	51.575			29	2	y	51.575
29	3	y	50			29	3	y	50			29	3	y	50			29	3	y	50
29	4	f	22.042	cortex		29	4		22.042	cortex		29	4		22.042	cortex		29	4		22.042	cortex
29	5	f	21.187	cortex		29	5		21.187	cortex		29	5		21.187	cortex		29	5		21.187	cortex
29	6	f	38.316	cortex		29	6	f	38.316	cortex		29	6		38.316	cortex		29	6		38.316	cortex
29	7	f	23.712	white matter		29	7		23.712	white matter		29	7		23.712	white matter		29	7		23.712	white matter
29	8	f	25.333	cortex		29	8		25.333	cortex		29	8		25.333	cortex		29	8		25.333	cortex
29	9	f	21.478	white matter		29	9		21.478	white matter		29	9		21.478	white matter		29	9		21.478	white matter
29	10	f	23.743	cortex		29	10		23.743	cortex		29	10		23.743	cortex		29	10		23.743	cortex
29	11	f	28.54	white matter		29	11		28.54	white matter		29	11		28.54	white matter		29	11		28.54	white matter
29	12	f	21.754	cortex		29	12		21.754	cortex		29	12		21.754	cortex		29	12		21.754	cortex
30	1	y	54.965			30	1	y	54.965			30	1	y	54.965			30	1	y	54.965
31	1	y	55.499			31	1	y	55.499			31	1	y	55.499			31	1	y	55.499
31	2	f	20.392	cortex		31	2		20.392	cortex		31	2		20.392	cortex		31	2		20.392	cortex
31	3	f	28.894	cortex		31	3		28.894	cortex		31	3		28.894	cortex		31	3		28.894	cortex
31	4	f	24.598	cortex		31	4		24.598	cortex		31	4		24.598	cortex		31	4		24.598	cortex
31	5	f	31.482	cortex		31	5	f	31.482	cortex		31	5		31.482	cortex		31	5		31.482	cortex
31	6	f	41.236	cortex		31	6	f	41.236	cortex		31	6	f	41.236	cortex		31	6		41.236	cortex
31	7	f	39.536	cortex		31	7	f	39.536	cortex		31	7		39.536	cortex		31	7		39.536	cortex
32	1	y	56			32	1	y	56			32	1	y	56			32	1	y	56
32	2	y	34.204			32	2	y	34.204			32	2	n	34.204			32	2	n	34.204
32	3	f	54.129	cortex		32	3	f	54.129	cortex		32	3	f	54.129	cortex		32	3	f	54.129	cortex
32	4	f	26.362	cortex		32	4		26.362	cortex		32	4		26.362	cortex		32	4		26.362	cortex
32	5	f	46.639	cortex		32	5	f	46.639	cortex		32	5	f	46.639	cortex		32	5		46.639	cortex
32	6	f	30.74	cortex		32	6	f	30.74	cortex		32	6		30.74	cortex		32	6		30.74	cortex
32	7	f	20.286	cortex		32	7		20.286	cortex		32	7		20.286	cortex		32	7		20.286	cortex
32	8	f	20.031	cortex		32	8		20.031	cortex		32	8		20.031	cortex		32	8		20.031	cortex
32	9	f	21.39	cortex		32	9		21.39	cortex		32	9		21.39	cortex		32	9		21.39	cortex
32	10	f	44.548	cortex		32	10	f	44.548	cortex		32	10	f	44.548	cortex		32	10		44.548	cortex
32	11	f	41.137	cortex		32	11	f	41.137	cortex		32	11	f	41.137	cortex		32	11		41.137	cortex
33	1	y	48.46			33	1	y	48.46			33	1	y	48.46			33	1	y	48.46
33	2	y	57.81			33	2	y	57.81			33	2	y	57.81			33	2	y	57.81
33	3	f	24.327	cortex		33	3		24.327	cortex		33	3		24.327	cortex		33	3		24.327	cortex
33	4	f	21.693	cortex		33	4		21.693	cortex		33	4		21.693	cortex		33	4		21.693	cortex
34	5	f	32.286	cortex		34	5	f	32.286	cortex		34	5		32.286	cortex		34	5		32.286	cortex
34	6	f	20.442	cortex		34	6		20.442	cortex		34	6		20.442	cortex		34	6		20.442	cortex
33	7	f	21.586	white matter		33	7		21.586	white matter		33	7		21.586	white matter		33	7		21.586	white matter
33	8	f	38.62	cortex		33	8	f	38.62	cortex		33	8		38.62	cortex		33	8		38.62	cortex
34	1	y	57.597			34	1	y	57.597			34	1	y	57.597			34	1	y	57.597
34	2	f	38.268	cortex		34	2	f	38.268	cortex		34	2		38.268	cortex		34	2		38.268	cortex
34	3	f	20.59	cortex		34	3		20.59	cortex		34	3		20.59	cortex		34	3		20.59	cortex
34	4	f	23.984	white matter		34	4		23.984	white matter		34	4		23.984	white matter		34	4		23.984	white matter
34	5	f	21.618	cortex		34	5		21.618	cortex		34	5		21.618	cortex		34	5		21.618	cortex
34	6	f	34.367	cortex		34	6	f	34.367	cortex		34	6		34.367	cortex		34	6		34.367	cortex
34	7	f	40.01	cortex		34	7	f	40.01	cortex		34	7	f	40.01	cortex		34	7		40.01	cortex
	TP	156					TP	154					TP	141					TP	96
	n(fn)	7					n(fn)	9					n(fn)	22					n(fn)	67
	f(fP)	166		155			f(fP)	71		69			f(fP)	26		26			f(fP)	2		2
	exc	5		6			exc	5		2			exc	5		0			exc	5		0
	sum	334					sum	239					sum	194					sum	170
	sen-all	0.957055					sen-all	0.944785					sen-all	0.865031					sen-all	0.588957
	PPV-all	0.484472					PPV-all	0.684444					PPV-all	0.844311					PPV-all	0.979592
			49.0349	7.57112
			30.3704	8.58159

## Sheet: 3600 images
case (20%)	no	detection	probability			case (30%)	no	detection	probability			case (40%)	no	detection	probability			case (50%)	no	detection	probability
1	1	n				1	1	n				1	1	n				1	1	n
1	2	y	50.614			1	2	y	50.614			1	2	y	50.614			1	2	y	50.614
1	4	y	51.105			1	4	y	51.105			1	4	y	51.105			1	4	y	51.105
1	5	y	50.388			1	5	y	50.388			1	5	y	50.388			1	5	y	50.388
1	6	y	35.64			1	6	y	35.64			1	6	n	35.64			1	6	n	35.64
1	7	y	49.06			1	7	y	49.06			1	7	y	49.06			1	7	n	49.06
1	8	y	54.231			1	8	y	54.231			1	8	y	54.231			1	8	y	54.231
1	9	y	49.882			1	9	y	49.882			1	9	y	49.882			1	9	n	49.882
1	10	y	43.081			1	10	y	43.081			1	10	y	43.081			1	10	n	43.081
1	11	y	60.4			1	11	y	60.4			1	11	y	60.4			1	11	y	60.4
1	12	y	39.34			1	12	y	39.34			1	12	n	39.34			1	12	n	39.34
1	13	y	52.52			1	13	y	52.52			1	13	y	52.52			1	13	y	52.52
1	14	f	48.172	cortex		1	14	f	48.172	cortex		1	14	f	48.172	cortex		1	14		48.172	cortex
1	15	f	45.015	cortex		1	15	f	45.015	cortex		1	15	f	45.015	cortex		1	15		45.015	cortex
1	16	f	28.261	cortex		1	16		28.261	cortex		1	16		28.261	cortex		1	16		28.261	cortex
1	17	f	22.148	cortex		1	17		22.148	cortex		1	17		22.148	cortex		1	17		22.148	cortex
1	18	f	34.322	cortex		1	18	f	34.322	cortex		1	18		34.322	cortex		1	18		34.322	cortex
3	1	y	52.203			3	1	y	52.203			3	1	y	52.203			3	1	y	52.203
3	2	y	51.151			3	2	y	51.151			3	2	y	51.151			3	2	y	51.151
3	3	y	52.516			3	3	y	52.516			3	3	y	52.516			3	3	y	52.516
3	4	y	51.914			3	4	y	51.914			3	4	y	51.914			3	4	y	51.914
3	5	y	52.518			3	5	y	52.518			3	5	y	52.518			3	5	y	52.518
3	6	y	49.18			3	6	y	49.18			3	6	y	49.18			3	6	n	49.18
3	7	y	57.968			3	7	y	57.968			3	7	y	57.968			3	7	y	57.968
3	8	y	44.843			3	8	y	44.843			3	8	y	44.843			3	8	n	44.843
3	9	y	51.864			3	9	y	51.864			3	9	y	51.864			3	9	y	51.864
3	10	y	45.05			3	10	y	45.05			3	10	y	45.05			3	10	n	45.05
3	11	y	54.56			3	11	y	54.56			3	11	y	54.56			3	11	y	54.56
3	12	y	54.56			3	12	y	54.56			3	12	y	54.56			3	12	y	54.56
3	13	y	51.132			3	13	y	51.132			3	13	y	51.132			3	13	y	51.132
3	16	y	49.276			3	16	y	49.276			3	16	y	49.276			3	16	n	49.276
3	18	n				3	18	n				3	18	n				3	18	n
3	21	y	52.164			3	21	y	52.164			3	21	y	52.164			3	21	y	52.164
3	22	e	47.687			3	22	e	47.687			3	22	e	47.687			3	22	e	47.687
3	23	y	48.058			3	23	y	48.058			3	23	y	48.058			3	23	n	48.058
3	24	f	28.831	cortex		3	24		28.831	cortex		3	24		28.831	cortex		3	24		28.831	cortex
3	25	f	42.239	cortex		3	25	f	42.239	cortex		3	25	f	42.239	cortex		3	25		42.239	cortex
3	26	f	24.995	cortex		3	26		24.995	cortex		3	26		24.995	cortex		3	26		24.995	cortex
3	27	f	53.57	cortex		3	27	f	53.57	cortex		3	27	f	53.57	cortex		3	27	f	53.57	cortex
4	1	y	35.178			4	1	y	35.178			4	1	n	35.178			4	1	n	35.178
4	2	y	51.762			4	2	y	51.762			4	2	y	51.762			4	2	y	51.762
4	3	y	57.757			4	3	y	57.757			4	3	y	57.757			4	3	y	57.757
4	4	n				4	4	n				4	4	n				4	4	n
4	5	f	37.393	cortex		4	5	f	37.393	cortex		4	5		37.393	cortex		4	5		37.393	cortex
4	6	f	24.424	cortex		4	6		24.424	cortex		4	6		24.424	cortex		4	6		24.424	cortex
4	7	f	23.485	cortex		4	7		23.485	cortex		4	7		23.485	cortex		4	7		23.485	cortex
5	1	y	30.815			5	1	y	30.815			5	1	n	30.815			5	1	n	30.815
5	2	y	48.154			5	2	y	48.154			5	2	y	48.154			5	2	n	48.154
5	3	y	46.799			5	3	y	46.799			5	3	y	46.799			5	3	n	46.799
5	4	y	47.718			5	4	y	47.718			5	4	y	47.718			5	4	n	47.718
5	5	y	22.349			5	5	n	22.349			5	5	n	22.349			5	5	n	22.349
5	6	y	33.32			5	6	y	33.32			5	6	n	33.32			5	6	n	33.32
5	7	y	51.625			5	7	y	51.625			5	7	y	51.625			5	7	y	51.625
5	8	y	61			5	8	y	61			5	8	y	61			5	8	y	61
5	9	y	62			5	9	y	62			5	9	y	62			5	9	y	62
5	10	y	63			5	10	y	63			5	10	y	63			5	10	y	63
5	12	y	47.159			5	12	y	47.159			5	12	y	47.159			5	12	n	47.159
5	13	y	56.372			5	13	y	56.372			5	13	y	56.372			5	13	y	56.372
5	14	n				5	14	n				5	14	n				5	14	n
5	15	y	39.297			5	15	y	39.297			5	15	n	39.297			5	15	n	39.297
5	14	f	40.096	cortex		5	14	f	40.096	cortex		5	14	f	40.096	cortex		5	14		40.096	cortex
5	15	f	27.082	cortex		5	15		27.082	cortex		5	15		27.082	cortex		5	15		27.082	cortex
6	1	y	55.632	cortex		6	1	y	55.632	cortex		6	1	y	55.632	cortex		6	1	y	55.632	cortex
6	2	y	40.873			6	2	y	40.873			6	2	y	40.873			6	2	n	40.873
6	3	f	45.219	cortex		6	3	f	45.219	cortex		6	3	f	45.219	cortex		6	3		45.219	cortex
6	4	f	25.743	cortex		6	4		25.743	cortex		6	4		25.743	cortex		6	4		25.743	cortex
6	5	f	50.238	cortex		6	5	f	50.238	cortex		6	5	f	50.238	cortex		6	5	f	50.238	cortex
6	6	f	47.616	cortex		6	6	f	47.616	cortex		6	6	f	47.616	cortex		6	6		47.616	cortex
6	7	f	24.608	cortex		6	7		24.608	cortex		6	7		24.608	cortex		6	7		24.608	cortex
6	8	f	22.405	cortex		6	8		22.405	cortex		6	8		22.405	cortex		6	8		22.405	cortex
7	1	y	68.905			7	1	y	68.905			7	1	y	68.905			7	1	y	68.905
7	2	y	61.746			7	2	y	61.746			7	2	y	61.746			7	2	y	61.746
7	3	y	61.675			7	3	y	61.675			7	3	y	61.675			7	3	y	61.675
7	4	y	55			7	4	y	55			7	4	y	55			7	4	y	55
7	5	y	47.242			7	5	y	47.242			7	5	y	47.242			7	5	n	47.242
7	6	y	57.745			7	6	y	57.745			7	6	y	57.745			7	6	y	57.745
7	7	y	38			7	7	y	38			7	7	n	38			7	7	n	38
7	8	y	35			7	8	y	35			7	8	n	35			7	8	n	35
7	9	y	59.946			7	9	y	59.946			7	9	y	59.946			7	9	y	59.946
7	10	y	63.035			7	10	y	63.035			7	10	y	63.035			7	10	y	63.035
7	11	y	63.035			7	11	y	63.035			7	11	y	63.035			7	11	y	63.035
7	12	y	62.758			7	12	y	62.758			7	12	y	62.758			7	12	y	62.758
7	13	y	50.833			7	13	y	50.833			7	13	y	50.833			7	13	y	50.833
7	14	y	54.904			7	14	y	54.904			7	14	y	54.904			7	14	y	54.904
7	15	y	62.342			7	15	y	62.342			7	15	y	62.342			7	15	y	62.342
7	16	y	55.033			7	16	y	55.033			7	16	y	55.033			7	16	y	55.033
7	17	f	21.806	cortex		7	17		21.806			7	17		21.806			7	17		21.806
7	18	f	23.435	cortex		7	18		23.435			7	18		23.435			7	18		23.435
7	19	f	51.824	cortex		7	19	f	51.824	cortex		7	19	f	51.824	cortex		7	19	f	51.824	cortex
7	20	f	49.427	cortex		7	20	f	49.427	cortex		7	20	f	49.427	cortex		7	20		49.427
7	21	f	21.778	cortex		7	21		21.778			7	21		21.778			7	21		21.778
7	22	f	46.833	cortex		7	22	f	46.833	cortex		7	22	f	46.833	cortex		7	22		46.833
8	1	y	63.827			8	1	y	63.827			8	1	y	63.827			8	1	y	63.827
8	2	y	45.409			8	2	y	45.409			8	2	y	45.409			8	2	n	45.409
8	3	y	39.628			8	3	y	39.628			8	3	n	39.628			8	3	n	39.628
8	4	f	42.5	cortex		8	4	f	42.5	cortex		8	4	f	42.5	cortex		8	4		42.5	cortex
8	5	f	34.533	cortex		8	5	f	34.533	cortex		8	5		34.533	cortex		8	5		34.533	cortex
8	6	f	28.802	cortex		8	6		28.802	cortex		8	6		28.802	cortex		8	6		28.802	cortex
8	7	f	28.115	cortex		8	7		28.115	cortex		8	7		28.115	cortex		8	7		28.115	cortex
8	8	f	21.736	cortex		8	8		21.736	cortex		8	8		21.736	cortex		8	8		21.736	cortex
9	1	y	51.435			9	1	y	51.435			9	1	y	51.435			9	1	y	51.435
9	2	y	47.412			9	2	y	47.412			9	2	y	47.412			9	2	n	47.412
9	3	y	49.424			9	3	y	49.424			9	3	y	49.424			9	3	n	49.424
9	8	y	57.996			9	8	y	57.996			9	8	y	57.996			9	8	y	57.996
9	9	n				9	9	n				9	9	n				9	9	n
9	10	n				9	10	n				9	10	n				9	10	n
9	11	n				9	11	n				9	11	n				9	11	n
9	12	y	33.297			9	12	y	33.297			9	12	n	33.297			9	12	n	33.297
9	13	y	51.417			9	13	y	51.417			9	13	y	51.417			9	13	y	51.417
9	14	y	51.417			9	14	y	51.417			9	14	y	51.417			9	14	y	51.417
9	15	f	56.919	cortex		9	15	f	56.919	cortex		9	15	f	56.919	cortex		9	15	f	56.919	cortex
9	16	f	41.565	cortex		9	16	f	41.565	cortex		9	16	f	41.565	cortex		9	16		41.565	cortex
9	17	f	27.57	cortex		9	17		27.57	cortex		9	17		27.57	cortex		9	17		27.57	cortex
9	18	f	23.554	cortex		9	18		23.554	cortex		9	18		23.554	cortex		9	18		23.554	cortex
9	19	f	50.327	cortex		9	19	f	50.327	cortex		9	19	f	50.327	cortex		9	19	f	50.327	cortex
9	20	f	43.633	cortex		9	20	f	43.633	cortex		9	20	f	43.633	cortex		9	20		43.633	cortex
9	21	f	42.515	cortex		9	21	f	42.515	cortex		9	21	f	42.515	cortex		9	21		42.515	cortex
9	22	f	50.986	cortex		9	22	f	50.986	cortex		9	22	f	50.986	cortex		9	22	f	50.986	cortex
10	1	y	53.445			10	1	y	53.445			10	1	y	53.445			10	1	y	53.445
10	2	y	53.445			10	2	y	53.445			10	2	y	53.445			10	2	y	53.445
10	3	y	52.995			10	3	y	52.995			10	3	y	52.995			10	3	y	52.995
10	4	y	47.595			10	4	y	47.595			10	4	y	47.595			10	4	n	47.595
10	5	y	28.698			10	5	n	28.698			10	5	n	28.698			10	5	n	28.698
10	6	f	33.67	cortex		10	6	f	33.67	cortex		10	6		33.67	cortex		10	6		33.67	cortex
10	7	f	22.742	cortex		10	7		22.742	cortex		10	7		22.742	cortex		10	7		22.742	cortex
10	8	f	26.704	cortex		10	8		26.704	cortex		10	8		26.704	cortex		10	8		26.704	cortex
10	9	f	47.655	cortex		10	9	f	47.655	cortex		10	9	f	47.655	cortex		10	9		47.655	cortex
10	10	f	47.235	cortex		10	10	f	47.235	cortex		10	10	f	47.235	cortex		10	10		47.235	cortex
10	11	f	38.261	cortex		10	11	f	38.261	cortex		10	11		38.261	cortex		10	11		38.261	cortex
10	12	f	30.429	cortex		10	12	f	30.429	cortex		10	12		30.429	cortex		10	12		30.429	cortex
10	13	f	25.189	cortex		10	13		25.189	cortex		10	13		25.189	cortex		10	13		25.189	cortex
10	14	f	28.762	cortex		10	14		28.762	cortex		10	14		28.762	cortex		10	14		28.762	cortex
11	1	y	64.025			11	1	y	64.025			11	1	y	64.025			11	1	y	64.025
11	2	y	52.432			11	2	y	52.432			11	2	y	52.432			11	2	y	52.432
11	3	n				11	3	n				11	3	n				11	3	n
11	4	f	31.392	cortex		11	4	f	31.392	cortex		11	4		31.392	cortex		11	4		31.392	cortex
11	5	f	53.346	cortex		11	5	f	53.346	cortex		11	5	f	53.346	cortex		11	5	f	53.346	cortex
12	1	y	56.869			12	1	y	56.869			12	1	y	56.869			12	1	y	56.869
12	2	f	33.501	cortex		12	2	f	33.501	cortex		12	2		33.501	cortex		12	2		33.501	cortex
12	3	f	24.691	cortex		12	3		24.691	cortex		12	3		24.691	cortex		12	3		24.691	cortex
12	4	f	25.656	cortex		12	4		25.656	cortex		12	4		25.656	cortex		12	4		25.656	cortex
12	5	f	31.492	white matter		12	5	f	31.492	white matter		12	5		31.492	white matter		12	5		31.492	white matter
12	6	f	26.361	white matter		12	6		26.361	white matter		12	6		26.361	white matter		12	6		26.361	white matter
13	1	y	50.888			13	1	y	50.888			13	1	y	50.888			13	1	y	50.888
13	2	f	26.105	white matter		13	2		26.105	white matter		13	2		26.105	white matter		13	2		26.105	white matter
13	3	f	21.99	white matter		13	3		21.99	white matter		13	3		21.99	white matter		13	3		21.99	white matter
13	4	f	36.679	cortex		13	4	f	36.679	cortex		13	4		36.679	cortex		13	4		36.679	cortex
13	5	f	48.739	cortex		13	5	f	48.739	cortex		13	5	f	48.739	cortex		13	5		48.739	cortex
13	6	f	29.128	cortex		13	6		29.128	cortex		13	6		29.128	cortex		13	6		29.128	cortex
13	7	f	22.814	white matter		13	7		22.814	white matter		13	7		22.814	white matter		13	7		22.814	white matter
13	8	f	21.631	cortex		13	8		21.631	cortex		13	8		21.631	cortex		13	8		21.631	cortex
13	9	f	38.342	cortex		13	9	f	38.342	cortex		13	9		38.342	cortex		13	9		38.342	cortex
14	1	y	64.664			14	1	y	64.664			14	1	y	64.664			14	1	y	64.664
14	2	y	64.664			14	2	y	64.664			14	2	y	64.664			14	2	y	64.664
14	3	y	47.912			14	3	y	47.912			14	3	y	47.912			14	3	n	47.912
14	5	n				14	5	n				14	5	n				14	5	n
14	6	y	54.073			14	6	y	54.073			14	6	y	54.073			14	6	y	54.073
14	7	f	47.877	cortex		14	7	f	47.877	cortex		14	7	f	47.877	cortex		14	7		47.877	cortex
15	1	y	53.993			15	1	y	53.993			15	1	y	53.993			15	1	y	53.993
15	2	f	29.738	cortex		15	2		29.738	cortex		15	2		29.738	cortex		15	2		29.738	cortex
15	3	f	36.853	cortex		15	3	f	36.853	cortex		15	3		36.853	cortex		15	3		36.853	cortex
15	4	f	49.473	cortex		15	4	f	49.473	cortex		15	4	f	49.473	cortex		15	4		49.473	cortex
15	5	f	32.228	cortex		15	5	f	32.228	cortex		15	5		32.228	cortex		15	5		32.228	cortex
15	6	f	41.717	cortex		15	6	f	41.717	cortex		15	6	f	41.717	cortex		15	6		41.717	cortex
16	1	y	49.153			16	1	y	49.153			16	1	y	49.153			16	1	n	49.153
16	2	y	43.926			16	2	y	43.926			16	2	y	43.926			16	2	n	43.926
16	4	f	35.894	cortex		16	4	f	35.894	cortex		16	4		35.894	cortex		16	4		35.894	cortex
16	5	f	22.085	cortex		16	5		22.085	cortex		16	5		22.085	cortex		16	5		22.085	cortex
17	1	y	30.07			17	1	y	30.07			17	1	n	30.07			17	1	n	30.07
17	2	y	45.41			17	2	y	45.41			17	2	y	45.41			17	2	n	45.41
17	3	y	51.882			17	3	y	51.882			17	3	y	51.882			17	3	y	51.882
17	4	y	48.114			17	4	y	48.114			17	4	y	48.114			17	4	n	48.114
17	5	f	20.039	cortex		17	5		20.039	cortex		17	5		20.039	cortex		17	5		20.039	cortex
17	6	f	21.136	white matter		17	6		21.136	white matter		17	6		21.136	white matter		17	6		21.136	white matter
17	7	f	20.813	cortex		17	7		20.813	cortex		17	7		20.813	cortex		17	7		20.813	cortex
17	8	f	44.405	cortex		17	8	f	44.405	cortex		17	8	f	44.405	cortex		17	8		44.405	cortex
17	9	f	32.91	cortex		17	9	f	32.91	cortex		17	9		32.91	cortex		17	9		32.91	cortex
17	10	f	27.158	cortex		17	10		27.158	cortex		17	10		27.158	cortex		17	10		27.158	cortex
17	11	f	48.417	cortex		17	11	f	48.417	cortex		17	11	f	48.417	cortex		17	11		48.417	cortex
18	1	y	53.4			18	1	y	53.4			18	1	y	53.4			18	1	y	53.4
18	2	y	54.146			18	2	y	54.146			18	2	y	54.146			18	2	y	54.146
18	3	y	51.899			18	3	y	51.899			18	3	y	51.899			18	3	y	51.899
18	4	y	60.085			18	4	y	60.085			18	4	y	60.085			18	4	y	60.085
18	5	y	55.093			18	5	y	55.093			18	5	y	55.093			18	5	y	55.093
18	6	y	58.357			18	6	y	58.357			18	6	y	58.357			18	6	y	58.357
18	7	y	47.297			18	7	y	47.297			18	7	y	47.297			18	7	n	47.297
18	8	y	56.102			18	8	y	56.102			18	8	y	56.102			18	8	y	56.102
18	9	y	43.9			18	9	y	43.9			18	9	y	43.9			18	9	n	43.9
18	10	y	51.686			18	10	y	51.686			18	10	y	51.686			18	10	y	51.686
18	11	y	58.386			18	11	y	58.386			18	11	y	58.386			18	11	y	58.386
18	12	f	20.075	cortex		18	12		20.075			18	12		20.075			18	12		20.075
19	1	y	55.98			19	1	y	55.98			19	1	y	55.98			19	1	y	55.98
19	2	y	57.799			19	2	y	57.799			19	2	y	57.799			19	2	y	57.799
19	3	y	50.769			19	3	y	50.769			19	3	y	50.769			19	3	y	50.769
19	4	y	57.899			19	4	y	57.899			19	4	y	57.899			19	4	y	57.899
19	5	y	52.556			19	5	y	52.556			19	5	y	52.556			19	5	y	52.556
19	6	y	43.858			19	6	y	43.858			19	6	y	43.858			19	6	n	43.858
19	7	y	48.807			19	7	y	48.807			19	7	y	48.807			19	7	n	48.807
19	8	y	52			19	8	y	52			19	8	y	52			19	8	y	52
19	9	y	31.078			19	9	y	31.078			19	9	n	31.078			19	9	n	31.078
19	10	y	51.082			19	10	y	51.082			19	10	y	51.082			19	10	y	51.082
19	11	y	52.882			19	11	y	52.882			19	11	y	52.882			19	11	y	52.882
20	1	y	56.963			20	1	y	56.963			20	1	y	56.963			20	1	y	56.963
20	2	y	57.182			20	2	y	57.182			20	2	y	57.182			20	2	y	57.182
20	3	y	50.673			20	3	y	50.673			20	3	y	50.673			20	3	y	50.673
20	4	y	50.379			20	4	y	50.379			20	4	y	50.379			20	4	y	50.379
20	4	f	50.379	cortex		20	4	f	50.379	cortex		20	4	f	50.379	cortex		20	4	f	50.379	cortex
20	5	f	49.59	cortex		20	5	f	49.59	cortex		20	5	f	49.59	cortex		20	5		49.59	cortex
20	6	f	34.202	cortex		20	6	f	34.202	cortex		20	6		34.202	cortex		20	6		34.202	cortex
20	7	f	22.524	cortex		20	7		22.524	cortex		20	7		22.524	cortex		20	7		22.524	cortex
21	1	y	52.56			21	1	y	52.56			21	1	y	52.56			21	1	y	52.56
21	2	n				21	2	n				21	2	n				21	2	n
21	3	y	53.371			21	3	y	53.371			21	3	y	53.371			21	3	y	53.371
21	4	y	59.417			21	4	y	59.417			21	4	y	59.417			21	4	y	59.417
21	5	f	24.266	cortex		21	5		24.266			21	5		24.266			21	5		24.266
21	6	f	33.895	cortex		21	6	f	33.895	cortex		21	6		33.895			21	6		33.895
22	1	y	51.634			22	1	y	51.634			22	1	y	51.634			22	1	y	51.634
22	3	f	49.024	cortex		22	3	f	49.024	cortex		22	3	f	49.024	cortex		22	3		49.024
23	1	y	59			23	1	y	59			23	1	y	59			23	1	y	59
23	2	f	22.295	cortex		23	2		22.295			23	2		22.295			23	2		22.295
24	1	y	60.053			24	1	y	60.053			24	1	y	60.053			24	1	y	60.053
24	2	y	43			24	2	y	43			24	2	y	43			24	2	n	43
24	3	y	53			24	3	y	53			24	3	y	53			24	3	y	53
24	4	y	62.791			24	4	y	62.791			24	4	y	62.791			24	4	y	62.791
24	5	f	49.605	cortex		24	5	f	49.605	cortex		24	5	f	49.605	cortex		24	5		49.605
25	1	y	68.459			25	1	y	68.459			25	1	y	68.459			25	1	y	68.459
25	2	y	52			25	2	y	52			25	2	y	52			25	2	y	52
25	3	y	46.864			25	3	y	46.864			25	3	y	46.864			25	3	n	46.864
25	4	y	54.791			25	4	y	54.791			25	4	y	54.791			25	4	y	54.791
25	5	y	64.073			25	5	y	64.073			25	5	y	64.073			25	5	y	64.073
25	6	y	52.601			25	6	y	52.601			25	6	y	52.601			25	6	y	52.601
25	7	f	44.623	white matter		25	7	f	44.623	white matter		25	7	f	44.623	white matter		25	7		44.623	white matter
25	8	f	25.88	cortex		25	8		25.88	cortex		25	8		25.88	cortex		25	8		25.88	cortex
25	9	f	43.78	cortex		25	9	f	43.78	cortex		25	9	f	43.78	cortex		25	9		43.78	cortex
25	10	f	26.635	cortex		25	10		26.635	cortex		25	10		26.635	cortex		25	10		26.635	cortex
25	11	f	26.3	cortex		25	11		26.3	cortex		25	11		26.3	cortex		25	11		26.3	cortex
25	12	f	21.911	white matter		25	12		21.911	white matter		25	12		21.911	white matter		25	12		21.911	white matter
26	1	y	54.311			26	1	y	54.311			26	1	y	54.311			26	1	y	54.311
26	2	y	47.043			26	2	y	47.043			26	2	y	47.043			26	2	n	47.043
26	3	y	52.052			26	3	y	52.052			26	3	y	52.052			26	3	y	52.052
26	4	y	45.336			26	4	y	45.336			26	4	y	45.336			26	4	n	45.336
26	5	y	45.336			26	5	y	45.336			26	5	y	45.336			26	5	n	45.336
26	7	e	56.191			26	7	e	56.191			26	7	e	56.191			26	7	e	56.191
26	8	e	57.029			26	8	e	57.029			26	8	e	57.029			26	8	e	57.029
26	9	f	31.742	cortex		26	9	f	31.742	cortex		26	9		31.742	cortex		26	9		31.742	cortex
26	10	f	39.376	cortex		26	10	f	39.376	cortex		26	10		39.376	cortex		26	10		39.376	cortex
26	11	f	50.852	cortex		26	11	f	50.852	cortex		26	11	f	50.852	cortex		26	11	f	50.852	cortex
26	12	f	35.222	cortex		26	12	f	35.222	cortex		26	12		35.222	cortex		26	12		35.222	cortex
26	13	f	34.505	white matter		26	13	f	34.505	white matter		26	13		34.505	white matter		26	13		34.505	white matter
26	14	f	25.977	cortex		26	14		25.977	cortex		26	14		25.977	cortex		26	14		25.977	cortex
26	15	f	31.987	white matter		26	15	f	31.987	white matter		26	15		31.987	white matter		26	15		31.987	white matter
26	16	f	25.089	white matter		26	16		25.089	white matter		26	16		25.089	white matter		26	16		25.089	white matter
26	17	f	24.418	cortex		26	17		24.418	cortex		26	17		24.418	cortex		26	17		24.418	cortex
26	18	f	32.678	cortex		26	18	f	32.678	cortex		26	18		32.678	cortex		26	18		32.678	cortex
26	19	f	25.68	cortex		26	19		25.68	cortex		26	19		25.68	cortex		26	19		25.68	cortex
26	20	f	47.261	cortex		26	20	f	47.261	cortex		26	20	f	47.261	cortex		26	20		47.261	cortex
26	21	f	23.194	cortex		26	21		23.194	cortex		26	21		23.194	cortex		26	21		23.194	cortex
26	22	f	40.92	cortex		26	22	f	40.92	cortex		26	22	f	40.92	cortex		26	22		40.92	cortex
26	23	f	26.681	cortex		26	23		26.681	cortex		26	23		26.681	cortex		26	23		26.681	cortex
26	24	f	45.374	cortex		26	24	f	45.374	cortex		26	24	f	45.374	cortex		26	24		45.374	cortex
26	25	f	21.068	white matter		26	25		21.068	white matter		26	25		21.068	white matter		26	25		21.068	white matter
26	26	f	29.571	white matter		26	26		29.571	white matter		26	26		29.571	white matter		26	26		29.571	white matter
26	27	f	26.288	white matter		26	27		26.288	white matter		26	27		26.288	white matter		26	27		26.288	white matter
26	28	f	24.338	cortex		26	28		24.338	cortex		26	28		24.338	cortex		26	28		24.338	cortex
26	29	f	22.835	white matter		26	29		22.835	white matter		26	29		22.835	white matter		26	29		22.835	white matter
26	30	f	23.122	white matter		26	30		23.122	white matter		26	30		23.122	white matter		26	30		23.122	white matter
26	31	f	45.368	cortex		26	31	f	45.368	cortex		26	31	f	45.368	cortex		26	31		45.368	cortex
26	32	f	21.823	cortex		26	32		21.823	cortex		26	32		21.823	cortex		26	32		21.823	cortex
26	33	f	49.095	cortex		26	33	f	49.095	cortex		26	33	f	49.095	cortex		26	33		49.095	cortex
28	1	y	68.951	cortex		28	1	y	68.951	cortex		28	1	y	68.951	cortex		28	1	y	68.951	cortex
28	2	y	49.957			28	2	y	49.957			28	2	y	49.957			28	2	n	49.957
28	3	y	52.003			28	3	y	52.003			28	3	y	52.003			28	3	y	52.003
28	4	y	53.512			28	4	y	53.512			28	4	y	53.512			28	4	y	53.512
28	5	y	63.87			28	5	y	63.87			28	5	y	63.87			28	5	y	63.87
28	6	y	50.633			28	6	y	50.633			28	6	y	50.633			28	6	y	50.633
28	7	f	38.507	cortex		28	7	f	38.507	cortex		28	7		38.507	cortex		28	7		38.507	cortex
28	8	f	49.934	white matter		28	8	f	49.934	white matter		28	8	f	49.934	white matter		28	8		49.934	white matter
28	9	f	44.486	cortex		28	9	f	44.486	cortex		28	9	f	44.486	cortex		28	9		44.486	cortex
28	10	f	38.602	cortex		28	10	f	38.602	cortex		28	10		38.602	cortex		28	10		38.602	cortex
28	11	f	20.202	white matter		28	11		20.202	white matter		28	11		20.202	white matter		28	11		20.202	white matter
29	1	y	47.193			29	1	y	47.193			29	1	y	47.193			29	1	n	47.193
29	2	y	50.859			29	2	y	50.859			29	2	y	50.859			29	2	y	50.859
29	3	y	57.457			29	3	y	57.457			29	3	y	57.457			29	3	y	57.457
29	4	f	46.609	cortex		29	4	f	46.609	cortex		29	4	f	46.609	cortex		29	4		46.609	cortex
29	5	f	21.868	cortex		29	5		21.868	cortex		29	5		21.868	cortex		29	5		21.868	cortex
29	6	f	59.544	cortex		29	6	f	59.544	cortex		29	6	f	59.544	cortex		29	6	f	59.544	cortex
30	1	y	58.101			30	1	y	58.101			30	1	y	58.101			30	1	y	58.101
31	1	y	57.471			31	1	y	57.471			31	1	y	57.471			31	1	y	57.471
31	2	f	59.432	cortex		31	2	f	59.432	cortex		31	2	f	59.432	cortex		31	2	f	59.432	cortex
31	3	f	32.304	cortex		31	3	f	32.304	cortex		31	3		32.304	cortex		31	3		32.304	cortex
31	4	f	31.672	cortex		31	4	f	31.672	cortex		31	4		31.672	cortex		31	4		31.672	cortex
31	5	f	23.429	cortex		31	5		23.429	cortex		31	5		23.429	cortex		31	5		23.429	cortex
31	6	f	48.18	cortex		31	6	f	48.18	cortex		31	6	f	48.18	cortex		31	6		48.18	cortex
32	1	y	49.35			32	1	y	49.35			32	1	y	49.35			32	1	y	49.35
32	2	y	58.015			32	2	y	58.015			32	2	y	58.015			32	2	y	58.015
32	3	f	49.495	cortex		32	3	f	49.495	cortex		32	3	f	49.495	cortex		32	3		49.495	cortex
32	4	f	40.948	cortex		32	4	f	40.948	cortex		32	4	f	40.948	cortex		32	4		40.948	cortex
32	5	f	42.241	cortex		32	5	f	42.241	cortex		32	5	f	42.241	cortex		32	5		42.241	cortex
32	6	f	39.54	cortex		32	6	f	39.54	cortex		32	6		39.54	cortex		32	6		39.54	cortex
32	7	f	23.894	cortex		32	7		23.894			32	7		23.894	cortex		32	7		23.894	cortex
32	8	f	28.259	cortex		32	8		28.259			32	8		28.259	cortex		32	8		28.259	cortex
32	9	f	23.256	cortex		32	9		23.256			32	9		23.256	cortex		32	9		23.256	cortex
33	1	y	46.069			33	1	y	46.069			33	1	y	46.069			33	1	n	46.069
33	2	y	60.324			33	2	y	60.324			33	2	y	60.324			33	2	y	60.324
33	3	f	20.552	cortex		33	3		20.552			33	3		20.552	cortex		33	3		20.552	cortex
33	4	f	45.959	cortex		33	4	f	45.959	cortex		33	4	f	45.959	cortex		33	4		45.959	cortex
34	5	f	32.115	cortex		34	5	f	32.115	cortex		34	5		32.115	cortex		34	5		32.115	cortex
34	1	y	64.406			34	1	y	64.406			34	1	y	64.406			34	1	y	64.406
34	2	f	26.294	cortex		34	2		26.294			34	2		26.294	cortex		34	2		26.294	cortex
	TP	153					TP	151					TP	139					TP	104
	n(fn)	10					n(fn)	12					n(fn)	24					n(fn)	59
	f(fP)	142		124			f(fP)	78		73			f(fP)	49		47			f(fP)	11		11
	exc	3		18			exc	3		5			exc	3		2			exc	3		0
	sum	308					sum	244					sum	215					sum	177
	sen-all	0.93865					sen-all	0.92638					sen-all	0.852761					sen-all	0.638037
	PPV-all	0.518644					PPV-all	0.659389					PPV-all	0.739362					PPV-all	0.904348
			51.8618	8.19965
			34.501	10.7914
		5
		0

## Sheet: 1200 images
case (20%)	no	detection	probability			case (30%)	no	detection	probability			case (40%)	no	detection	probability			case (50%)	no	detection	probability
1	1	y	43.767			1	1	y	43.767			1	1	y	43.767			1	1	n	43.767
1	2	y	55.3			1	2	y	55.3			1	2	y	55.3			1	2	y	55.3
1	4	y	62			1	4	y	62			1	4	y	62			1	4	y	62
1	5	y	37.761			1	5	y	37.761			1	5	n	37.761			1	5	n	37.761
1	6	y	48.7			1	6	y	48.7			1	6	y	48.7			1	6	n	48.7
1	7	y	51.288			1	7	y	51.288			1	7	y	51.288			1	7	y	51.288
1	8	y	60			1	8	y	60			1	8	y	60			1	8	y	60
1	9	y	62			1	9	y	62			1	9	y	62			1	9	y	62
1	10	y	37.034			1	10	y	37.034			1	10	n	37.034			1	10	n	37.034
1	11	y	53			1	11	y	53			1	11	y	53			1	11	y	53
1	12	y	44.001			1	12	y	44.001			1	12	y	44.001			1	12	n	44.001
1	13	y	44.458			1	13	y	44.458			1	13	y	44.458			1	13	n	44.458
1	14	f	42.689	cortex		1	14	f	42.689	cortex		1	14	f	42.689	cortex		1	14		42.689	cortex
3	1	y	60.407			3	1	y	60.407			3	1	y	60.407			3	1	y	60.407
3	2	y	59.093			3	2	y	59.093			3	2	y	59.093			3	2	y	59.093
3	3	y	41.451			3	3	y	41.451			3	3	y	41.451			3	3	n	41.451
3	4	y	25.444			3	4	n	25.444			3	4	n	25.444			3	4	n	25.444
3	5	y	52.795			3	5	y	52.795			3	5	y	52.795			3	5	y	52.795
3	6	y	51.836			3	6	y	51.836			3	6	y	51.836			3	6	y	51.836
3	7	y	56			3	7	y	56			3	7	y	56			3	7	y	56
3	8	y	57			3	8	y	57			3	8	y	57			3	8	y	57
3	9	y	32			3	9	y	32			3	9	n	32			3	9	n	32
3	10	y	36			3	10	y	36			3	10	n	36			3	10	n	36
3	11	y	50.789			3	11	y	50.789			3	11	y	50.789			3	11	y	50.789
3	12	y	50.789			3	12	y	50.789			3	12	y	50.789			3	12	y	50.789
3	13	y	62.037			3	13	y	62.037			3	13	y	62.037			3	13	y	62.037
3	15	e	50.939			3	15	e	50.939			3	15	e	50.939			3	15	e	50.939
3	16	y	50.649			3	16	y	50.649			3	16	y	50.649			3	16	y	50.649
3	17	e	57			3	17	e	57			3	17	e	57			3	17	e	57
3	18	y	50.2			3	18	y	50.2			3	18	y	50.2			3	18	y	50.2
3	19	e	50.359			3	19	e	50.359			3	19	e	50.359			3	19	e	50.359
3	20	e	35.434			3	20	e	35.434			3	20	e	35.434			3	20	e	35.434
3	21	y	62.21			3	21	y	62.21			3	21	y	62.21			3	21	y	62.21
3	22	e	53.399			3	22	e	53.399			3	22	e	53.399			3	22	e	53.399
3	23	n				3	23	n				3	23	n				3	23	n
3	24	f	34.707	cortex		3	24	f	34.707	cortex		3	24		34.707	cortex		3	24		34.707	cortex
3	25	f	47.663	cortex		3	25	f	47.663	cortex		3	25	f	47.663	cortex		3	25		47.663	cortex
4	1	y	33.3			4	1	y	33.3			4	1	n	33.3			4	1	n	33.3
4	2	y	63.644			4	2	y	63.644			4	2	y	63.644			4	2	y	63.644
4	3	y	54.88			4	3	y	54.88			4	3	y	54.88			4	3	y	54.88
4	4	y	40.357			4	4	y	40.357			4	4	y	40.357			4	4	n	40.357
4	5	f	35.844	cortex		4	5	f	35.844	cortex		4	5		35.844	cortex		4	5		35.844	cortex
5	1	y	46			5	1	y	46			5	1	y	46			5	1	n	46
5	2	y	47			5	2	y	47			5	2	y	47			5	2	n	47
5	3	y	46			5	3	y	46			5	3	y	46			5	3	n	46
5	4	y	47			5	4	y	47			5	4	y	47			5	4	n	47
5	5	y	50.944			5	5	y	50.944			5	5	y	50.944			5	5	y	50.944
5	6	y	42			5	6	y	42			5	6	y	42			5	6	n	42
5	7	y	32.43			5	7	y	32.43			5	7	n	32.43			5	7	n	32.43
5	8	y	54			5	8	y	54			5	8	y	54			5	8	y	54
5	9	y	46			5	9	y	46			5	9	y	46			5	9	n	46
5	10	y	46			5	10	y	46			5	10	y	46			5	10	n	46
5	12	y	41.982			5	12	y	41.982			5	12	y	41.982			5	12	n	41.982
5	13	y	51.295			5	13	y	51.295			5	13	y	51.295			5	13	y	51.295
5	14	y	39.249			5	14	y	39.249			5	14	n	39.249			5	14	n	39.249
5	15	y	55.808			5	15	y	55.808			5	15	y	55.808			5	15	y	55.808
5	14	f	33.549	cortex		5	14	f	33.549	cortex		5	14		33.549	cortex		5	14		33.549	cortex
5	15	f	32.304	cortex		5	15	f	32.304	cortex		5	15		32.304	cortex		5	15		32.304	cortex
5	16	f	44.703	cortex		5	16	f	44.703	cortex		5	16	f	44.703	cortex		5	16		44.703	cortex
6	1	y	58.675			6	1	y	58.675			6	1	y	58.675			6	1	y	58.675
6	2	y	55.16			6	2	y	55.16			6	2	y	55.16			6	2	y	55.16
6	3	f	42.073	cortex		6	3	f	42.073	cortex		6	3	f	42.073	cortex		6	3		42.073	cortex
6	4	f	39.68	cortex		6	4	f	39.68	cortex		6	4		39.68	cortex		6	4		39.68	cortex
6	5	f	56.447	cortex		6	5	f	56.447	cortex		6	5	f	56.447	cortex		6	5	f	56.447	cortex
6	6	f	51.618	cortex		6	6	f	51.618	cortex		6	6	f	51.618	cortex		6	6	f	51.618	cortex
7	1	y	64.804			7	1	y	64.804			7	1	y	64.804			7	1	y	64.804
7	2	y	53.937			7	2	y	53.937			7	2	y	53.937			7	2	y	53.937
7	3	y	47.648			7	3	y	47.648			7	3	y	47.648			7	3	n	47.648
7	4	y	60.518			7	4	y	60.518			7	4	y	60.518			7	4	y	60.518
7	5	y	68			7	5	y	68			7	5	y	68			7	5	y	68
7	6	y	51.805			7	6	y	51.805			7	6	y	51.805			7	6	y	51.805
7	7	y	40.37			7	7	y	40.37			7	7	y	40.37			7	7	n	40.37
7	8	y	55.664			7	8	y	55.664			7	8	y	55.664			7	8	y	55.664
7	9	y	48.209			7	9	y	48.209			7	9	y	48.209			7	9	y	48.209
7	10	y	60.613			7	10	y	60.613			7	10	y	60.613			7	10	y	60.613
7	11	y	48			7	11	y	48			7	11	y	48			7	11	n	48
7	12	y	32.276			7	12	y	32.276			7	12	n	32.276			7	12	n	32.276
7	13	y	58.934			7	13	y	58.934			7	13	y	58.934			7	13	y	58.934
7	14	y	52.701			7	14	y	52.701			7	14	y	52.701			7	14	y	52.701
7	15	y	46.185			7	15	y	46.185			7	15	y	46.185			7	15	n	46.185
7	16	y	56.589			7	16	y	56.589			7	16	y	56.589			7	16	y	56.589
7	17	f	52.282	cortex		7	17	f	52.282	cortex		7	17	f	52.282	cortex		7	17	f	52.282	cortex
7	18	f	52.76	cortex		7	18	f	52.76	cortex		7	18	f	52.76	cortex		7	18	f	52.76	cortex
7	19	f	32.736	cortex		7	19	f	32.736	cortex		7	19		32.736	cortex		7	19		32.736	cortex
7	20	f	47.94	cortex		7	20	f	47.94	cortex		7	20	f	47.94	cortex		7	20		47.94	cortex
8	1	y	56.286			8	1	y	56.286			8	1	y	56.286			8	1	y	56.286
8	2	n				8	2	n				8	2	n				8	2	n
8	3	y	51.464			8	3	y	51.464			8	3	y	51.464			8	3	y	51.464
8	3	f	57.903	cortex		8	3	f	57.903	cortex		8	3	f	57.903	cortex		8	3	f	57.903	cortex
8	4	f	32.001	cortex		8	4	f	32.001	cortex		8	4	f	32.001	cortex		8	4		32.001	cortex
8	5	f	31.797	cortex		8	5	f	31.797	cortex		8	5		31.797	cortex		8	5		31.797	cortex
9	1	y	52.184			9	1	y	52.184			9	1	y	52.184			9	1	y	52.184
9	2	y	50.655			9	2	y	50.655			9	2	y	50.655			9	2	y	50.655
9	3	n				9	3	n				9	3	n				9	3	n
9	8	y	51.187			9	8	y	51.187			9	8	y	51.187			9	8	y	51.187
9	9	y	37.137			9	9	y	37.137			9	9	n	37.137			9	9	n	37.137
9	10	y	37.137			9	10	y	37.137			9	10	n	37.137			9	10	n	37.137
9	11	y	41.862			9	11	y	41.862			9	11	y	41.862			9	11	n	41.862
9	12	y	41.304			9	12	y	41.304			9	12	y	41.304			9	12	n	41.304
9	13	y	60.18			9	13	y	60.18			9	13	y	60.18			9	13	y	60.18
9	14	y	39.96			9	14	y	39.96			9	14	n	39.96			9	14	n	39.96
9	15	f	31.364	cortex		9	15	f	31.364	cortex		9	15		31.364	cortex		9	15		31.364	cortex
9	16	f	49.464	cortex		9	16	f	49.464	cortex		9	16	f	49.464	cortex		9	16		49.464	cortex
9	17	f	48.485	cortex		9	17	f	48.485	cortex		9	17	f	48.485	cortex		9	17		48.485	cortex
9	18	f	30.685	cortex		9	18	f	30.685	cortex		9	18		30.685	cortex		9	18		30.685	cortex
9	19	f	37.694	cortex		9	19	f	37.694	cortex		9	19		37.694	cortex		9	19		37.694	cortex
9	20	f	42.418	cortex		9	20	f	42.418	cortex		9	20	f	42.418	cortex		9	20		42.418	cortex
10	1	y	60.4			10	1	y	60.4			10	1	y	60.4			10	1	y	60.4
10	2	y	43.864			10	2	y	43.864			10	2	y	43.864			10	2	n	43.864
10	3	y	63.682			10	3	y	63.682			10	3	y	63.682			10	3	y	63.682
10	4	y	47.332			10	4	y	47.332			10	4	y	47.332			10	4	n	47.332
10	5	y	40.216			10	5	y	40.216			10	5	y	40.216			10	5	n	40.216
10	6	f	30.922	cortex		10	6	f	30.922	cortex		10	6		30.922	cortex		10	6		30.922	cortex
10	7	f	56.182	cortex		10	7	f	56.182	cortex		10	7	f	56.182	cortex		10	7	f	56.182	cortex
10	8	f	48.355	cortex		10	8	f	48.355	cortex		10	8	f	48.355	cortex		10	8		48.355	cortex
10	9	f	32.393	cortex		10	9	f	32.393	cortex		10	9		32.393	cortex		10	9		32.393	cortex
10	9.5	f	31.312	cortex		10	9.5	f	31.312	cortex		10	9.5		31.312	cortex		10	9.5		31.312	cortex
10	10	f	36.589	cortex		10	10	f	36.589	cortex		10	10		36.589	cortex		10	10		36.589	cortex
10	10.5	f	42.274	cortex		10	10.5	f	42.274	cortex		10	10.5	f	42.274	cortex		10	10.5		42.274	cortex
10	11	f	38.108	cortex		10	11	f	38.108	cortex		10	11		38.108	cortex		10	11		38.108	cortex
10	12	f	46.292	cortex		10	12	f	46.292	cortex		10	12	f	46.292	cortex		10	12		46.292	cortex
10	13	f	38.77	cortex		10	13	f	38.77	cortex		10	13		38.77	cortex		10	13		38.77	cortex
11	1	y	54.618			11	1	y	54.618			11	1	y	54.618			11	1	y	54.618
11	2	y	58.332			11	2	y	58.332			11	2	y	58.332			11	2	y	58.332
11	3	y	33.148			11	3	y	33.148			11	3	n	33.148			11	3	n	33.148
11	4	f	32.758	cortex		11	4	f	32.758	cortex		11	4		32.758	cortex		11	4		32.758	cortex
11	5	f	30.833	cortex		11	5	f	30.833	cortex		11	5		30.833	cortex		11	5		30.833	cortex
11	6	f	32.758	cortex		11	6	f	32.758	cortex		11	6		32.758	cortex		11	6		32.758	cortex
11	7	f	35.327	cortex		11	7	f	35.327	cortex		11	7		35.327	cortex		11	7		35.327	cortex
11	8	f	30.248	cortex		11	8	f	30.248	cortex		11	8		30.248	cortex		11	8		30.248	cortex
11	9	f	31.058	cortex		11	9	f	31.058	cortex		11	9		31.058	cortex		11	9		31.058	cortex
11	10	f	39.049	cortex		11	10	f	39.049	cortex		11	10		39.049	cortex		11	10		39.049	cortex
11	11	f	48.959	cortex		11	11	f	48.959	cortex		11	11	f	48.959	cortex		11	11		48.959	cortex
12	1	y	59.476			12	1	y	59.476			12	1	y	59.476			12	1	y	59.476
12	2	f	34.001	cortex		12	2	f	34.001	cortex		12	2		34.001	cortex		12	2		34.001	cortex
12	3	f	45.392	cortex		12	3	f	45.392	cortex		12	3	f	45.392	cortex		12	3		45.392	cortex
12	4	f	42.2	cortex		12	4	f	42.2	cortex		12	4	f	42.2	cortex		12	4		42.2	cortex
13	1	y	61.687			13	1	y	61.687			13	1	y	61.687			13	1	y	61.687
13	2	f	31.506	cortex		13	2	f	31.506	cortex		13	2		31.506	cortex		13	2		31.506	cortex
13	3	f	31.785	cortex		13	3	f	31.785	cortex		13	3		31.785	cortex		13	3		31.785	cortex
13	4	f	30.201	cortex		13	4	f	30.201	cortex		13	4		30.201	cortex		13	4		30.201	cortex
13	4.5	f	37.161	cortex		13	4.5	f	37.161	cortex		13	4.5		37.161	cortex		13	4.5		37.161	cortex
13	5	f	33.329	white matter		13	5	f	33.329	white matter		13	5		33.329	white matter		13	5		33.329	white matter
13	6	f	33.972	white matter		13	6	f	33.972	white matter		13	6		33.972	white matter		13	6		33.972	white matter
13	7	f	35.594	white matter		13	7	f	35.594	white matter		13	7		35.594	white matter		13	7		35.594	white matter
14	1	y	38.958			14	1	y	38.958			14	1		38.958			14	1		38.958
14	2	y	60			14	2	y	60			14	2	y	60			14	2	y	60
14	3	y	30.455			14	3	y	30.455			14	3	n	30.455			14	3	n	30.455
14	5	n				14	5	n				14	5	n				14	5	n
14	6	y	54.612			14	6	y	54.612			14	6	y	54.612			14	6	y	54.612
14	7	f	42.233	cortex		14	7	f	42.233	cortex		14	7	f	42.233	cortex		14	7		42.233	cortex
14	7	f	31.44	cortex		14	7	f	31.44	cortex		14	7		31.44	cortex		14	7		31.44	cortex
14	8	f	30.601	cortex		14	8	f	30.601	cortex		14	8		30.601	cortex		14	8		30.601	cortex
15	1	y	52.984			15	1	y	52.984			15	1	y	52.984			15	1	y	52.984
15	2	f	42.812	cortex		15	2	f	42.812	cortex		15	2	f	42.812	cortex		15	2		42.812	cortex
15	3	f	30.583	cortex		15	3	f	30.583	cortex		15	3		30.583	cortex		15	3		30.583	cortex
15	4	f	51.095	cortex		15	4	f	51.095	cortex		15	4	f	51.095	cortex		15	4	f	51.095	cortex
16	1	y	66.663			16	1	y	66.663			16	1	y	66.663			16	1	y	66.663
16	2	n				16	2	n				16	2	n				16	2	n
16	3	f	37.865	cortex		16	3	f	37.865	cortex		16	3		37.865	cortex		16	3		37.865	cortex
16	4	f	32.572	cortex		16	4	f	32.572	cortex		16	4		32.572	cortex		16	4		32.572	cortex
17	1	n				17	1	n				17	1	n				17	1	n
17	2	y	52.589			17	2	y	52.589			17	2	y	52.589			17	2	y	52.589
17	3	y	56.132			17	3	y	56.132			17	3	y	56.132			17	3	y	56.132
17	4	y	58.483			17	4	y	58.483			17	4	y	58.483			17	4	y	58.483
17	5	f	54.736	cortex		17	5	f	54.736	cortex		17	5	f	54.736	cortex		17	5	f	54.736	cortex
17	6	f	44.404	cortex		17	6	f	44.404	cortex		17	6	f	44.404	cortex		17	6		44.404	cortex
17	7	f	45.18	cortex		17	7	f	45.18	cortex		17	7	f	45.18	cortex		17	7		45.18	cortex
17	8	f	42.3	cortex		17	8	f	42.3	cortex		17	8	f	42.3	cortex		17	8		42.3	cortex
17	9	f	35.107	cortex		17	9	f	35.107	cortex		17	9		35.107	cortex		17	9		35.107	cortex
18	1	y	54			18	1	y	54			18	1	y	54			18	1	y	54
18	2	y	47			18	2	y	47			18	2	y	47			18	2	n	47
18	3	y	52.029			18	3	y	52.029			18	3	y	52.029			18	3	y	52.029
18	4	y	48.792			18	4	y	48.792			18	4	y	48.792			18	4	n	48.792
18	5	y	55.372			18	5	y	55.372			18	5	y	55.372			18	5	y	55.372
18	6	y	51.271			18	6	y	51.271			18	6	y	51.271			18	6	y	51.271
18	7	y	52			18	7	y	52			18	7	y	52			18	7	y	52
18	8	y	50			18	8	y	50			18	8	y	50			18	8	y	50
18	9	y	48.399			18	9	y	48.399			18	9	y	48.399			18	9	n	48.399
18	10	y	47.01			18	10	y	47.01			18	10	y	47.01			18	10	n	47.01
18	11	y	39.846			18	11	y	39.846			18	11	n	39.846			18	11	n	39.846
19	1	y	41.684			19	1	y	41.684			19	1	y	41.684			19	1	n	41.684
19	2	y	56.466			19	2	y	56.466			19	2	y	56.466			19	2	y	56.466
19	3	y	52.504			19	3	y	52.504			19	3	y	52.504			19	3	y	52.504
19	4	y	58.831			19	4	y	58.831			19	4	y	58.831			19	4	y	58.831
19	5	y	52.939			19	5	y	52.939			19	5	y	52.939			19	5	y	52.939
19	6	y	54			19	6	y	54			19	6	y	54			19	6	y	54
19	7	y	63			19	7	y	63			19	7	y	63			19	7	y	63
19	8	y	58.77			19	8	y	58.77			19	8	y	58.77			19	8	y	58.77
19	9	n				19	9	n				19	9	n				19	9	n
19	10	n				19	10	n				19	10	n				19	10	n
19	11	y	62.346			19	11	y	62.346			19	11	y	62.346			19	11	y	62.346
20	1	y	60.05			20	1	y	60.05			20	1	y	60.05			20	1	y	60.05
20	2	y	60.915			20	2	y	60.915			20	2	y	60.915			20	2	y	60.915
20	3	y	47.245			20	3	y	47.245			20	3	y	47.245			20	3	n	47.245
20	4	y	46.393			20	4	y	46.393			20	4	y	46.393			20	4	n	46.393
20	5	f	61.862	cortex		20	5	f	61.862	cortex		20	5	f	61.862	cortex		20	5	f	61.862	cortex
20	6	f	42.885	cortex		20	6	f	42.885	cortex		20	6	f	42.885	cortex		20	6		42.885	cortex
20	7	ef	58.329	cortex		20	7	ef	58.329	cortex		20	7	ef	58.329	cortex		20	7	ef	58.329	cortex
20	8	f	46.146	cortex		20	8	f	46.146	cortex		20	8	f	46.146	cortex		20	8		46.146	cortex
20	9	f	53.528	cortex		20	9	f	53.528	cortex		20	9	f	53.528	cortex		20	9	f	53.528	cortex
20	9	f	43.235	cortex		20	9	f	43.235	cortex		20	9	f	43.235	cortex		20	9		43.235	cortex
20	9	f	31.282	cortex		20	9	f	31.282	cortex		20	9		31.282	cortex		20	9		31.282	cortex
20	10	f	35	white matter		20	10	f	35	white matter		20	10		35	white matter		20	10		35	white matter
21	1	y	59.584			21	1	y	59.584			21	1	y	59.584			21	1	y	59.584
21	2	y	60.017			21	2	y	60.017			21	2	y	60.017			21	2	y	60.017
21	3	y	62.955			21	3	y	62.955			21	3	y	62.955			21	3	y	62.955
21	4	y	50.631			21	4	y	50.631			21	4	y	50.631			21	4	y	50.631
21	4.5	f	39.463	cortex		21	4.5	f	39.463	cortex		21	4.5		39.463	cortex		21	4.5		39.463	cortex
21	5	f	43.009	cortex		21	5	f	43.009	cortex		21	5	f	43.009	cortex		21	5		43.009	cortex
22	1	y	53.252			22	1	y	53.252			22	1	y	53.252			22	1	y	53.252
22	3	f	50.679	cortex		22	3	f	50.679	cortex		22	3	f	50.679	cortex		22	3	f	50.679	cortex
22	4	f	58.796	cortex		22	4	f	58.796	cortex		22	4	f	58.796	cortex		22	4	f	58.796	cortex
23	1	y	51.417			23	1	y	51.417			23	1	y	51.417			23	1	y	51.417
24	1	y	53.988			24	1	y	53.988			24	1	y	53.988			24	1	y	53.988
24	2	y	47.324			24	2	y	47.324			24	2	y	47.324			24	2	n	47.324
24	3	y	56			24	3	y	56			24	3	y	56			24	3	y	56
24	4	y	54			24	4	y	54			24	4	y	54			24	4	y	54
24	5	f	33.673	cortex		24	5	f	33.673	cortex		24	5		33.673	cortex		24	5		33.673	cortex
24	6	f	37.473	cortex		24	6	f	37.473	cortex		24	6		37.473	cortex		24	6		37.473	cortex
25	1	y	58.693			25	1	y	58.693			25	1	y	58.693			25	1	y	58.693
25	2	y	46.748			25	2	y	46.748			25	2	y	46.748			25	2	n	46.748
25	3	y	54.772			25	3	y	54.772			25	3	y	54.772			25	3	y	54.772
25	4	y	53.094			25	4	y	53.094			25	4	y	53.094			25	4	y	53.094
25	5	y	55.001			25	5	y	55.001			25	5	y	55.001			25	5	y	55.001
25	6	y	52.423			25	6	y	52.423			25	6	y	52.423			25	6	y	52.423
25	7	ef	60.547	cortex		25	7	ef	60.547	cortex		25	7	ef	60.547	cortex		25	7	ef	60.547	cortex
25	8	f	30.021	cortex		25	8	f	30.021	cortex		25	8		30.021	cortex		25	8		30.021	cortex
25	9	f	36.854	cortex		25	9	f	36.854	cortex		25	9		36.854	cortex		25	9		36.854	cortex
25	9.5	f	33.005	cortex		25	9.5	f	33.005	cortex		25	9.5		33.005	cortex		25	9.5		33.005	cortex
25	10	f	59.895	cortex		25	10	f	59.895	cortex		25	10	f	59.895	cortex		25	10	f	59.895	cortex
25	11	f	42.923	cortex		25	11	f	42.923	cortex		25	11	f	42.923	cortex		25	11		42.923	cortex
25	12	f	34.381	cortex		25	12	f	34.381	cortex		25	12		34.381	cortex		25	12		34.381	cortex
26	1	y	65.861			26	1	y	65.861			26	1	y	65.861			26	1	y	65.861
26	2	y	62.477			26	2	y	62.477			26	2	y	62.477			26	2	y	62.477
26	3	y	72.16			26	3	y	72.16			26	3	y	72.16			26	3	y	72.16
26	4	y	30.215			26	4	y	30.215			26	4	n	30.215			26	4	n	30.215
26	5	y	45			26	5	y	45			26	5	y	45			26	5	n	45
26	6	e	50.421			26	6	e	50.421			26	6	e	50.421			26	6	e	50.421
26	7	e	60.536			26	7	e	60.536			26	7	e	60.536			26	7	e	60.536
26	8	e	60.536			26	8	e	60.536			26	8	e	60.536			26	8	e	60.536
26	9	f	34.969	cortex		26	9	f	34.969	cortex		26	9		34.969	cortex		26	9		34.969	cortex
26	9	f	50.674	cortex		26	9	f	50.674	cortex		26	9	f	50.674	cortex		26	9	f	50.674	cortex
26	10	f	35.326	cortex		26	10	f	35.326	cortex		26	10		35.326	cortex		26	10		35.326	cortex
26	11	f	38.572	cortex		26	11	f	38.572	cortex		26	11		38.572	cortex		26	11		38.572	cortex
26	12	f	35.757	cortex		26	12	f	35.757	cortex		26	12		35.757	cortex		26	12		35.757	cortex
26	13	f	31.063	cortex		26	13	f	31.063	cortex		26	13		31.063	cortex		26	13		31.063	cortex
26	14	f	35.842	cortex		26	14	f	35.842	cortex		26	14		35.842	cortex		26	14		35.842	cortex
26	15	f	33.061	cortex		26	15	f	33.061	cortex		26	15		33.061	cortex		26	15		33.061	cortex
26	15.5	f	36.091	cortex		26	15.5	f	36.091	cortex		26	15.5		36.091	cortex		26	15.5		36.091	cortex
26	15.7	f	43.667	cortex		26	15.7	f	43.667	cortex		26	15.7	f	43.667	cortex		26	15.7		43.667	cortex
28	16	f	52.028	cortex		28	16	f	52.028	cortex		28	16	f	52.028	cortex		28	16	f	52.028	cortex
28	1	y	56.609			28	1	y	56.609			28	1	y	56.609			28	1	y	56.609
28	2	y	47.49			28	2	y	47.49			28	2	y	47.49			28	2	n	47.49
28	3	y	48.437			28	3	y	48.437			28	3	y	48.437			28	3	n	48.437
28	4	y	50.939			28	4	y	50.939			28	4	y	50.939			28	4	y	50.939
28	5	y	53.189			28	5	y	53.189			28	5	y	53.189			28	5	y	53.189
28	6	y	51.54			28	6	y	51.54			28	6	y	51.54			28	6	y	51.54
28	7	f	39.613	cortex		28	7	f	39.613	cortex		28	7		39.613	cortex		28	7		39.613	cortex
28	8	f	62.662	cortex		28	8	f	62.662	cortex		28	8	f	62.662	cortex		28	8	f	62.662	cortex
28	9	f	60.045	cortex		28	9	f	60.045	cortex		28	9	f	60.045	cortex		28	9	f	60.045	cortex
29	10	f	37.134	cortex		29	10	f	37.134	cortex		29	10		37.134	cortex		29	10		37.134	cortex
30	11	f	35.555	cortex		30	11	f	35.555	cortex		30	11		35.555	cortex		30	11		35.555	cortex
30	12	f	62.282	cortex		30	12	f	62.282	cortex		30	12	f	62.282	cortex		30	12	f	62.282	cortex
30	13	f	63.964	cortex		30	13	f	63.964	cortex		30	13	f	63.964	cortex		30	13	f	63.964	cortex
30	14	f	35.336	cortex		30	14	f	35.336	cortex		30	14		35.336	cortex		30	14		35.336	cortex
29	1	y	48.282			29	1	y	48.282			29	1	y	48.282			29	1	n	48.282
29	2	y	55.034			29	2	y	55.034			29	2	y	55.034			29	2	y	55.034
29	3	y	55.358			29	3	y	55.358			29	3	y	55.358			29	3	y	55.358
29	4	f	57.162	cortex		29	4	f	57.162	cortex		29	4	f	57.162	cortex		29	4	f	57.162	cortex
29	4	f	32.59	cortex		29	4	f	32.59	cortex		29	4		32.59	cortex		29	4		32.59	cortex
29	5	f	32.805	white matter		29	5	f	32.805	white matter		29	5		32.805	white matter		29	5		32.805	white matter
29	6	f	32.252	white matter		29	6	f	32.252	white matter		29	6		32.252	white matter		29	6		32.252	white matter
29	6	f	32.697	cortex		29	6	f	32.697	cortex		29	6		32.697	cortex		29	6		32.697	cortex
30	1	y	50.317			30	1	y	50.317			30	1	y	50.317			30	1	y	50.317
31	1	y	53.427			31	1	y	53.427			31	1	y	53.427			31	1	y	53.427
31	2	f	43.515	cortex		31	2	f	43.515	cortex		31	2	f	43.515	cortex		31	2		43.515	cortex
31	3	f	52.877	cortex		31	3	f	52.877	cortex		31	3	f	52.877	cortex		31	3	f	52.877	cortex
31	4	f	48.253	cortex		31	4	f	48.253	cortex		31	4	f	48.253	cortex		31	4		48.253	cortex
32	1	y	59.057			32	1	y	59.057			32	1	y	59.057			32	1	y	59.057
32	2	y	48.105			32	2	y	48.105			32	2	y	48.105			32	2	n	48.105
32	3	f	34.048	cortex		32	3	f	34.048	cortex		32	3		34.048	cortex		32	3		34.048	cortex
32	3	f	30.666	cortex		32	3	f	30.666	cortex		32	3		30.666	cortex		32	3		30.666	cortex
32	4	f	45.82	cortex		32	4	f	45.82	cortex		32	4	f	45.82	cortex		32	4		45.82	cortex
32	4	f	31.118	white matter		32	4	f	31.118	white matter		32	4		31.118	white matter		32	4		31.118	white matter
32	5	f	43.599	cortex		32	5	f	43.599	cortex		32	5	f	43.599	cortex		32	5		43.599	cortex
32	6	f	49.788	cortex		32	6	f	49.788	cortex		32	6	f	49.788	cortex		32	6		49.788	cortex
32	7	f	50.269	cortex		32	7	f	50.269	cortex		32	7	f	50.269	cortex		32	7	f	50.269	cortex
32	8	f	43.576	cortex		32	8	f	43.576	cortex		32	8	f	43.576	cortex		32	8		43.576	cortex
33	1	y	54.211			33	1	y	54.211			33	1	y	54.211			33	1	y	54.211
33	2	y	50.385			33	2	y	50.385			33	2	y	50.385			33	2	y	50.385
33	3	f	33.28	cortex		33	3	f	33.28	cortex		33	3		33.28	cortex		33	3		33.28	cortex
33	3	f	49.645	cortex		33	3	f	49.645	cortex		33	3	f	49.645	cortex		33	3		49.645	cortex
33	4	f	50.354	cortex		33	4	f	50.354	cortex		33	4	f	50.354	cortex		33	4	f	50.354	cortex
33	5	f	36.473	white matter		33	5	f	36.473	white matter		33	5		36.473	white matter		33	5		36.473	white matter
34	1	y	64.524			34	1	y	64.524			34	1	y	64.524			34	1	y	64.524
34	2	?	51.028	cortex		34	2	?	51.028	cortex		34	2	?	51.028	cortex		34	2	?	51.028	cortex
34	3	f	30.311	cortex		34	3	f	30.311	cortex		34	3		30.311	cortex		34	3		30.311	cortex
34	4	f	34.7	cortex		34	4	f	34.7	cortex		34	4		34.7	cortex		34	4		34.7	cortex
34	5	f	32.427	cortex		34	5	f	32.427	cortex		34	5		32.427	cortex		34	5		32.427	cortex
	TP	155					TP	154					TP	138					TP	101
	N(FN)	8					N(FN)	9					N(FN)	24					N(FN)	61
	F(FP)	126		118			F(FP)	126		118			F(FP)	56		56			F(FP)	23		23
				8						8						0						0
	sen-all	0.95092					sen-all	0.944785					sen-all	0.851852					sen-all	0.623457
	spe						spe						spe						spe
	PPV-all	0.551601					PPV-all	0.55					PPV-all	0.71134					PPV-all	0.814516
			51.37	8.55952					51.5384	8.32602					53.4058	6.50696					56.3425	4.78109
			40.7384	9.01165					40.7384	9.01165					49.1785	6.69102					55.6565	4.501

## Sheet: 600 images
case (20%)	no	detection	probability			case (30%)	no	detection	probability			case (40%)	no	detection	probability			case (50%)	no	detection	probability
1	1	y	45.358			1	1	y	45.358			1	1	y	45.358			1	1	n	45.358
1	2	y	50.165			1	2	y	50.165			1	2	y	50.165			1	2	y	50.165
1	4	y	45.165			1	4	y	45.165			1	4	y	45.165			1	4	n	45.165
1	5	y	56.28			1	5	y	56.28			1	5	y	56.28			1	5	y	56.28
1	6	y	47.17			1	6	y	47.17			1	6	y	47.17			1	6	n	47.17
1	7	y	52.91			1	7	y	52.91			1	7	y	52.91			1	7	y	52.91
1	8	y	57			1	8	y	57			1	8	y	57			1	8	y	57
1	9	y	52.283			1	9	y	52.283			1	9	y	52.283			1	9	y	52.283
1	10	y	33.044			1	10	y	33.044			1	10	n	33.044			1	10	n	33.044
1	11	y	32			1	11	y	32			1	11	n	32			1	11	n	32
1	12	y	48.359			1	12	y	48.359			1	12	y	48.359			1	12	n	48.359
1	13	n				1	13	n				1	13	n				1	13	n
1	14	f	50.961	cortex		1	14	f	50.961	cortex		1	14	f	50.961	cortex		1	14	f	50.961	cortex
1	15	f	48	cortex		1	15	f	48	cortex		1	15	f	48	cortex		1	15		48	cortex
1	16	f	38.873	cortex		1	16	f	38.873	cortex		1	16		38.873	cortex		1	16		38.873	cortex
1	17	f	33.701	cortex		1	17	f	33.701	cortex		1	17		33.701	cortex		1	17		33.701	cortex
1	18	f	23.841	cortex		1	18		23.841	cortex		1	18		23.841	cortex		1	18		23.841	cortex
3	1	y	46.162			3	1	y	46.162			3	1	y	46.162			3	1	n	46.162
3	2	y	41.836			3	2	y	41.836			3	2	y	41.836			3	2	n	41.836
3	3	y	33.837			3	3	y	33.837			3	3	n	33.837			3	3	n	33.837
3	4	y	59.892			3	4	y	59.892			3	4	y	59.892			3	4	y	59.892
3	5	y	56.295			3	5	y	56.295			3	5	y	56.295			3	5	y	56.295
3	6	y	50.137			3	6	y	50.137			3	6	y	50.137			3	6	y	50.137
3	7	y	41.0879			3	7	y	41.0879			3	7	y	41.0879			3	7	n	41.0879
3	8	y	44.787			3	8	y	44.787			3	8	y	44.787			3	8	n	44.787
3	9	y	38.8339			3	9	y	38.8339			3	9	n	38.8339			3	9	n	38.8339
3	10	y	50.049			3	10	y	50.049			3	10	y	50.049			3	10	y	50.049
3	11	y	53.939			3	11	y	53.939			3	11	y	53.939			3	11	y	53.939
3	12	y	53.939			3	12	y	53.939			3	12	y	53.939			3	12	y	53.939
3	13	y	46.711			3	13	y	46.711			3	13	y	46.711			3	13	n	46.711
3	15	e				3	15	e				3	15	e				3	15	e
3	16	y	52.927			3	16	y	52.927			3	16	y	52.927			3	16	y	52.927
3	17	e				3	17	e				3	17	e				3	17	e
3	18	y	36.829			3	18	y	36.829			3	18	n	36.829			3	18	n	36.829
3	19	e				3	19	e				3	19	e				3	19	e
3	20	e				3	20	e				3	20	e				3	20	e
3	21	y	44.854			3	21	y	44.854			3	21	y	44.854			3	21	n	44.854
3	22	e	50.419			3	22	e	50.419			3	22	e	50.419			3	22	e	50.419
3	23	y	56.295			3	23	y	56.295			3	23	y	56.295			3	23	y	56.295
3	24	f	28.442	cortex		3	24		28.442	cortex		3	24		28.442	cortex		3	24		28.442	cortex
3	25	f	23.093	cortex		3	25		23.093	cortex		3	25		23.093	cortex		3	25		23.093	cortex
4	1	y	33.457			4	1	y	33.457			4	1	n	33.457			4	1	n	33.457
4	2	y	41.992			4	2	y	41.992			4	2	y	41.992			4	2	n	41.992
4	3	y	44.821			4	3	y	44.821			4	3	y	44.821			4	3	n	44.821
4	4	n				4	4	n				4	4	n				4	4	n
4	5	f	27.454	cortex		4	5		27.454	cortex		4	5		27.454	cortex		4	5		27.454	cortex
4	6	f	31.235	cortex		4	6	f	31.235	cortex		4	6	n	31.235	cortex		4	6	n	31.235	cortex
5	1	y	41.928			5	1	y	41.928			5	1	y	41.928			5	1	n	41.928
5	2	y	40.695			5	2	y	40.695			5	2	y	40.695			5	2	n	40.695
5	3	y	48.783			5	3	y	48.783			5	3	y	48.783			5	3	n	48.783
5	4	y	52.136			5	4	y	52.136			5	4	y	52.136			5	4	y	52.136
5	5	y	50.757			5	5	y	50.757			5	5	y	50.757			5	5	y	50.757
5	6	y	48.156			5	6	y	48.156			5	6	y	48.156			5	6	n	48.156
5	7	y	48			5	7	y	48			5	7	y	48			5	7	n	48
5	8	y	38			5	8	y	38			5	8	n	38			5	8	n	38
5	9	y	52.84			5	9	y	52.84			5	9	y	52.84			5	9	y	52.84
5	10	y	50.463			5	10	y	50.463			5	10	y	50.463			5	10	y	50.463
5	12	n				5	12	n				5	12	n				5	12	n
5	13	y	43.31			5	13	y	43.31			5	13	y	43.31			5	13	n	43.31
5	14	y	31.172			5	14	y	31.172			5	14	n	31.172			5	14	n	31.172
5	15	y	50.463			5	15	y	50.463			5	15	y	50.463			5	15	y	50.463
5	14	f	38.562	cortex		5	14	f	38.562	cortex		5	14		38.562	cortex		5	14		38.562	cortex
5	15	f	34.247	cortex		5	15	f	34.247	cortex		5	15		34.247	cortex		5	15		34.247	cortex
5	16	f	43.48	cortex		5	16	f	43.48	cortex		5	16	f	43.48	cortex		5	16		43.48	cortex
5	17	f	22.198	cortex		5	17		22.198	cortex		5	17		22.198	cortex		5	17		22.198	cortex
5	18	f	24.073	cortex		5	18		24.073	cortex		5	18		24.073	cortex		5	18		24.073	cortex
5	19	f	27.995	cortex		5	19		27.995	cortex		5	19		27.995	cortex		5	19		27.995	cortex
5	20	f	24.253	cortex		5	20		24.253	cortex		5	20		24.253	cortex		5	20		24.253	cortex
6	1	y	42.552			6	1	y	42.552			6	1	y	42.552			6	1	n	42.552
6	2	y	45.874			6	2	y	45.874			6	2	y	45.874			6	2	n	45.874
6	3	f	20.655	cortex		6	3		20.655	cortex		6	3		20.655	cortex		6	3		20.655	cortex
6	4	f	35.642	cortex		6	4	f	35.642	cortex		6	4		35.642	cortex		6	4		35.642	cortex
6	5	f	36.6	cortex		6	5	f	36.6	cortex		6	5		36.6	cortex		6	5		36.6	cortex
6	6	f	44.913	cortex		6	6	f	44.913	cortex		6	6	f	44.913	cortex		6	6		44.913	cortex
6	7	f	52.885	cortex		6	7	f	52.885	cortex		6	7	f	52.885	cortex		6	7	f	52.885	cortex
6	8	f	43.103	cortex		6	8	f	43.103	cortex		6	8	f	43.103	cortex		6	8		43.103	cortex
6	9	f	20.248	cortex		6	9		20.248	cortex		6	9		20.248	cortex		6	9		20.248	cortex
6	10	f	21.513	cortex		6	10		21.513	cortex		6	10		21.513	cortex		6	10		21.513	cortex
6	11	f	27.202	cortex		6	11		27.202	cortex		6	11		27.202	cortex		6	11		27.202	cortex
6	12	f	26.435	cortex		6	12		26.435	cortex		6	12		26.435	cortex		6	12		26.435	cortex
7	1	y	52.983			7	1	y	52.983			7	1	y	52.983			7	1	y	52.983
7	2	y	52.2			7	2	y	52.2			7	2	y	52.2			7	2	y	52.2
7	3	y	48.7			7	3	y	48.7			7	3	y	48.7			7	3	n	48.7
7	4	y	55.327			7	4	y	55.327			7	4	y	55.327			7	4	y	55.327
7	5	y	44			7	5	y	44			7	5	y	44			7	5	n	44
7	6	y	33.298			7	6	y	33.298			7	6	n	33.298			7	6	n	33.298
7	7	y	44			7	7	y	44			7	7	y	44			7	7	n	44
7	8	y	44			7	8	y	44			7	8	y	44			7	8	n	44
7	9	y	46.282			7	9	y	46.282			7	9	y	46.282			7	9	n	46.282
7	10	y	55.852			7	10	y	55.852			7	10	y	55.852			7	10	y	55.852
7	11	y	55.852			7	11	y	55.852			7	11	y	55.852			7	11	y	55.852
7	12	y	58.364			7	12	y	58.364			7	12	y	58.364			7	12	y	58.364
7	13	y	45.785			7	13	y	45.785			7	13	y	45.785			7	13	n	45.785
7	14	y	46.855			7	14	y	46.855			7	14	y	46.855			7	14	n	46.855
7	15	y	45.102			7	15	y	45.102			7	15	y	45.102			7	15	n	45.102
7	16	y	45.576			7	16	y	45.576			7	16	y	45.576			7	16	n	45.576
7	17	f	34.05	cortex		7	17	f	34.05	cortex		7	17		34.05	cortex		7	17		34.05	cortex
7	18	f	21.01	cortex		7	18		21.01	cortex		7	18		21.01	cortex		7	18		21.01	cortex
7	19	f	29.298	cortex		7	19		29.298	cortex		7	19		29.298	cortex		7	19		29.298	cortex
7	20	f	21.725	cortex		7	20		21.725	cortex		7	20		21.725	cortex		7	20		21.725	cortex
7	21	f	33.666	cortex		7	21	f	33.666	cortex		7	21		33.666	cortex		7	21		33.666	cortex
7	22	f	20.824	cortex		7	22		20.824	cortex		7	22		20.824	cortex		7	22		20.824	cortex
7	23	f	25.889	cortex		7	23		25.889	cortex		7	23		25.889	cortex		7	23		25.889	cortex
7	24	f	50.691	cortex		7	24	f	50.691	cortex		7	24	f	50.691	cortex		7	24	f	50.691	cortex
7	25	f	25.138	cortex		7	25		25.138	cortex		7	25		25.138	cortex		7	25		25.138	cortex
7	26	f	41.073	cortex		7	26	f	41.073	cortex		7	26	f	41.073	cortex		7	26		41.073	cortex
7	27	f	30.289	cortex		7	27	f	30.289	cortex		7	27		30.289	cortex		7	27		30.289	cortex
7	28	f	41	cortex		7	28	f	41	cortex		7	28	f	41	cortex		7	28		41	cortex
7	29	f	31.587	cortex		7	29	f	31.587	cortex		7	29		31.587	cortex		7	29		31.587	cortex
7	30	f	22	cortex		7	30		22	cortex		7	30		22	cortex		7	30		22	cortex
7	31	f	27.021	cortex		7	31		27.021	cortex		7	31		27.021	cortex		7	31		27.021	cortex
7	32	f	22.055	cortex		7	32		22.055	cortex		7	32		22.055	cortex		7	32		22.055	cortex
7	33	f	43.806	cortex		7	33	f	43.806	cortex		7	33	f	43.806	cortex		7	33		43.806	cortex
7	34	f	35.55	cortex		7	34	f	35.55	cortex		7	34		35.55	cortex		7	34		35.55	cortex
7	35	f	22.9	cortex		7	35		22.9	cortex		7	35		22.9	cortex		7	35		22.9	cortex
8	1	y	32.02			8	1	y	32.02			8	1	n	32.02			8	1	n	32.02
8	2	y	48.288			8	2	y	48.288			8	2	y	48.288			8	2	n	48.288
8	3	n				8	3	n				8	3	n				8	3	n
8	4	f	27.09	white matter		8	4		27.09	white matter		8	4		27.09	white matter		8	4		27.09	white matter
8	5	f	24.231	cortex		8	5		24.231	cortex		8	5		24.231	cortex		8	5		24.231	cortex
8	6	f	20.629	cortex		8	6		20.629	cortex		8	6		20.629	cortex		8	6		20.629	cortex
8	7	f	21.274	cortex		8	7		21.274	cortex		8	7		21.274	cortex		8	7		21.274	cortex
8	8	f	39.301	cortex		8	8	f	39.301	cortex		8	8		39.301	cortex		8	8		39.301	cortex
8	9	f	25.938	cortex		8	9		25.938	cortex		8	9		25.938	cortex		8	9		25.938	cortex
8	10	f	27.195	cortex		8	10		27.195	cortex		8	10		27.195	cortex		8	10		27.195	cortex
8	11	f	28.418	white matter		8	11		28.418	white matter		8	11		28.418	white matter		8	11		28.418	white matter
8	12	f	42.757	cortex		8	12	f	42.757	cortex		8	12	f	42.757	cortex		8	12		42.757	cortex
8	13	f	33.119	cortex		8	13	f	33.119	cortex		8	13		33.119	cortex		8	13		33.119	cortex
8	14	f	24.038	cortex		8	14		24.038	cortex		8	14		24.038	cortex		8	14		24.038	cortex
8	15	f	31.765	cortex		8	15	f	31.765	cortex		8	15		31.765	cortex		8	15		31.765	cortex
9	1	y	51.159			9	1	y	51.159			9	1	y	51.159			9	1	y	51.159
9	2	y	49.881			9	2	y	49.881			9	2	y	49.881			9	2	n	49.881
9	3	y	30.892			9	3	y	30.892			9	3	n	30.892			9	3	n	30.892
9	8	y	42			9	8	y	42			9	8	y	42			9	8	n	42
9	9	y	38.915			9	9	y	38.915			9	9	y	38.915			9	9	n	38.915
9	10	n				9	10	n				9	10	n				9	10	n
9	11	n				9	11	n				9	11	n				9	11	n
9	12	y	44.316			9	12	y	44.316			9	12	y	44.316			9	12	n	44.316
9	13	y	53.441			9	13	y	53.441			9	13	y	53.441			9	13	y	53.441
9	14	n				9	14	n				9	14	n				9	14	n
9	15	f	24.616	cortex		9	15		24.616	cortex		9	15		24.616	cortex		9	15		24.616	cortex
9	16	f	22.375	cortex		9	16		22.375	cortex		9	16		22.375	cortex		9	16		22.375	cortex
9	17	f	39.088	cortex		9	17	f	39.088	cortex		9	17		39.088	cortex		9	17		39.088	cortex
9	18	f	41.111	cortex		9	18	f	41.111	cortex		9	18	f	41.111	cortex		9	18		41.111	cortex
9	19	f	40.076	cortex		9	19	f	40.076	cortex		9	19	f	40.076	cortex		9	19		40.076	cortex
9	20	f	26.092	cortex		9	20		26.092	cortex		9	20		26.092	cortex		9	20		26.092	cortex
9	21	f	34.474	cortex		9	21	f	34.474	cortex		9	21		34.474	cortex		9	21		34.474	cortex
9	22	f	32.096	cortex		9	22	f	32.096	cortex		9	22		32.096	cortex		9	22		32.096	cortex
9	23	f	38.541	cortex		9	23	f	38.541	cortex		9	23		38.541	cortex		9	23		38.541	cortex
9	24	f	28.128	cortex		9	24		28.128	cortex		9	24		28.128	cortex		9	24		28.128	cortex
9	25	f	20.966	cortex		9	25		20.966	cortex		9	25		20.966	cortex		9	25		20.966	cortex
9	26	f	48.277	cortex		9	26	f	48.277	cortex		9	26	f	48.277	cortex		9	26		48.277	cortex
9	27	f	35.289	cortex		9	27	f	35.289	cortex		9	27		35.289	cortex		9	27		35.289	cortex
9	28	f	43.22	cortex		9	28	f	43.22	cortex		9	28	f	43.22	cortex		9	28		43.22	cortex
9	29	f	43.854	cortex		9	29	f	43.854	cortex		9	29	f	43.854	cortex		9	29		43.854	cortex
9	30	f	31.474	cortex		9	30	f	31.474	cortex		9	30		31.474	cortex		9	30		31.474	cortex
10	1	y	51.922			10	1	y	51.922			10	1	y	51.922			10	1	y	51.922
10	2	y	46.022			10	2	y	46.022			10	2	y	46.022			10	2	n	46.022
10	3	y	47.598			10	3	y	47.598			10	3	y	47.598			10	3	n	47.598
10	4	n				10	4	n				10	4	n				10	4	n
10	5	y	21.377			10	5	n	21.377			10	5	n	21.377			10	5	n	21.377
10	6	f	22.187	cortex		10	6		22.187	cortex		10	6		22.187	cortex		10	6		22.187	cortex
10	7	f	41.335	cortex		10	7	f	41.335	cortex		10	7	f	41.335	cortex		10	7		41.335	cortex
10	8	f	21.662	cortex		10	8		21.662	cortex		10	8		21.662	cortex		10	8		21.662	cortex
10	9	f	29.283	cortex		10	9		29.283	cortex		10	9		29.283	cortex		10	9		29.283	cortex
10	10	f	21.377	cortex		10	10		21.377	cortex		10	10		21.377	cortex		10	10		21.377	cortex
10	11	f	24.208	cortex		10	11		24.208	cortex		10	11		24.208	cortex		10	11		24.208	cortex
10	12	f	21.613	cortex		10	12		21.613	cortex		10	12		21.613	cortex		10	12		21.613	cortex
10	13	f	49	cortex		10	13	f	49	cortex		10	13	f	49	cortex		10	13		49	cortex
10	14	f	33.349	cortex		10	14	f	33.349	cortex		10	14		33.349	cortex		10	14		33.349	cortex
11	1	y	56.226			11	1	y	56.226			11	1	y	56.226			11	1	y	56.226
11	2	y	56.459			11	2	y	56.459			11	2	y	56.459			11	2	y	56.459
11	3	y	29.84			11	3	n	29.84			11	3	n	29.84			11	3	n	29.84
11	4	f	51	cortex		11	4	f	51	cortex		11	4	f	51	cortex		11	4	f	51	cortex
11	5	f	20.866	cortex		11	5		20.866	cortex		11	5		20.866	cortex		11	5		20.866	cortex
11	6	f	49.454	cortex		11	6	f	49.454	cortex		11	6	f	49.454	cortex		11	6		49.454	cortex
11	7	f	42.184	cortex		11	7	f	42.184	cortex		11	7	f	42.184	cortex		11	7		42.184	cortex
11	8	f	45.277	cortex		11	8	f	45.277	cortex		11	8	f	45.277	cortex		11	8		45.277	cortex
11	9	f	25.302	cortex		11	9		25.302	cortex		11	9		25.302	cortex		11	9		25.302	cortex
12	1	y	59.788			12	1	y	59.788			12	1	y	59.788			12	1	y	59.788
12	2	f	25.66	cortex		12	2		25.66	cortex		12	2		25.66	cortex		12	2		25.66	cortex
12	3	f	34.687	cortex		12	3	f	34.687	cortex		12	3		34.687	cortex		12	3		34.687	cortex
12	4	f	21.13	cortex		12	4		21.13	cortex		12	4		21.13	cortex		12	4		21.13	cortex
12	5	f	22.148	white matter		12	5		22.148	white matter		12	5		22.148	white matter		12	5		22.148	white matter
13	1	y	44.168			13	1	y	44.168			13	1	y	44.168			13	1	n	44.168
13	2	f	29.141	cortex		13	2		29.141	cortex		13	2		29.141	cortex		13	2		29.141	cortex
13	3	f	20.871	cortex		13	3		20.871	cortex		13	3		20.871	cortex		13	3		20.871	cortex
13	4	f	23.269	cortex		13	4		23.269	cortex		13	4		23.269	cortex		13	4		23.269	cortex
13	5	f	24.993	cortex		13	5		24.993	cortex		13	5		24.993	cortex		13	5		24.993	cortex
13	6	f	21.59	cortex		13	6		21.59	cortex		13	6		21.59	cortex		13	6		21.59	cortex
13	7	f	24	cortex		13	7		24	cortex		13	7		24	cortex		13	7		24	cortex
13	8	f	29.356	white matter		13	8		29.356	white matter		13	8		29.356	white matter		13	8		29.356	white matter
13	9	f	20.026	white matter		13	9		20.026	white matter		13	9		20.026	white matter		13	9		20.026	white matter
13	9	f	23.914	cortex		13	9		23.914	cortex		13	9		23.914	cortex		13	9		23.914	cortex
13	10	f	27.009	cortex		13	10		27.009	cortex		13	10		27.009	cortex		13	10		27.009	cortex
13	11	f	26.272	white matter		13	11		26.272	white matter		13	11		26.272	white matter		13	11		26.272	white matter
13	12	f	27.645	cortex		13	12		27.645	cortex		13	12		27.645	cortex		13	12		27.645	cortex
13	13	f	26	cortex		13	13		26	cortex		13	13		26	cortex		13	13		26	cortex
13	14	f	20.644	cortex		13	14		20.644	cortex		13	14		20.644	cortex		13	14		20.644	cortex
13	15	f	20.315	cortex		13	15		20.315	cortex		13	15		20.315	cortex		13	15		20.315	cortex
13	16	f	20.929	cortex		13	16		20.929	cortex		13	16		20.929	cortex		13	16		20.929	cortex
13	17	f	22.6	white matter		13	17		22.6	white matter		13	17		22.6	white matter		13	17		22.6	white matter
13	18	f	44.776	cortex		13	18	f	44.776	cortex		13	18	f	44.776	cortex		13	18		44.776	cortex
13	19	f	20.639	white matter		13	19		20.639	white matter		13	19		20.639	white matter		13	19		20.639	white matter
13	20	f	27.228	white matter		13	20		27.228	white matter		13	20		27.228	white matter		13	20		27.228	white matter
13	21	f	27.69	white matter		13	21		27.69	white matter		13	21		27.69	white matter		13	21		27.69	white matter
13	22	f	22.813	cortex		13	22		22.813	cortex		13	22		22.813	cortex		13	22		22.813	cortex
13	23	f	36.071	cortex		13	23	f	36.071	cortex		13	23		36.071	cortex		13	23		36.071	cortex
13	24	f	35.829	cortex		13	24	f	35.829	cortex		13	24		35.829	cortex		13	24		35.829	cortex
13	25	f	29	cortex		13	25		29	cortex		13	25		29	cortex		13	25		29	cortex
13	26	f	28.055	cortex		13	26		28.055	cortex		13	26		28.055	cortex		13	26		28.055	cortex
13	27	f	23.308	cortex		13	27		23.308	cortex		13	27		23.308	cortex		13	27		23.308	cortex
13	28	f	28.273	white matter		13	28		28.273	white matter		13	28		28.273	white matter		13	28		28.273	white matter
13	29	f	26.67	cortex		13	29		26.67	cortex		13	29		26.67	cortex		13	29		26.67	cortex
13	30	f	23.592	cortex		13	30		23.592	cortex		13	30		23.592	cortex		13	30		23.592	cortex
14	1	y	46.498			14	1	y	46.498			14	1	y	46.498			14	1	n	46.498
14	2	y	55			14	2	y	55			14	2	y	55			14	2	y	55
14	3	y	51.647			14	3	y	51.647			14	3	y	51.647			14	3	y	51.647
14	5	y	31.141			14	5	y	31.141			14	5	n	31.141			14	5	n	31.141
14	6	y	49.206			14	6	y	49.206			14	6	y	49.206			14	6	n	49.206
14	7	f	28.02	cortex		14	7		28.02	cortex		14	7		28.02	cortex		14	7		28.02	cortex
14	8	f	41.719	cortex		14	8	f	41.719	cortex		14	8	f	41.719	cortex		14	8		41.719	cortex
14	9	f	27.28	cortex		14	9		27.28	cortex		14	9		27.28	cortex		14	9		27.28	cortex
14	10	f	41.686	cortex		14	10	f	41.686	cortex		14	10	f	41.686	cortex		14	10		41.686	cortex
14	11	f	29.886	cortex		14	11		29.886	cortex		14	11		29.886	cortex		14	11		29.886	cortex
14	12	f	31.141	cortex		14	12	f	31.141	cortex		14	12		31.141	cortex		14	12		31.141	cortex
14	13	f	39.115	cortex		14	13	f	39.115	cortex		14	13		39.115	cortex		14	13		39.115	cortex
15	1	y	49.993			15	1	y	49.993			15	1	y	49.993			15	1	n	49.993
15	2	f	42.474	cortex		15	2	f	42.474	cortex		15	2	f	42.474	cortex		15	2		42.474	cortex
15	3	f	48.698	cortex		15	3	f	48.698	cortex		15	3	f	48.698	cortex		15	3		48.698	cortex
15	4	f	22.966	cortex		15	4		22.966	cortex		15	4		22.966	cortex		15	4		22.966	cortex
15	5	f	21.092	cortex		15	5		21.092	cortex		15	5		21.092	cortex		15	5		21.092	cortex
15	6	f	44.599	cortex		15	6	f	44.599	cortex		15	6	f	44.599	cortex		15	6		44.599	cortex
15	7	f	44.825	cortex		15	7	f	44.825	cortex		15	7	f	44.825	cortex		15	7		44.825	cortex
15	8	f	26.049	cortex		15	8		26.049	cortex		15	8		26.049	cortex		15	8		26.049	cortex
15	9	f	43.049	cortex		15	9	f	43.049	cortex		15	9	f	43.049	cortex		15	9		43.049	cortex
15	10	f	20.232	cortex		15	10		20.232	cortex		15	10		20.232	cortex		15	10		20.232	cortex
16	1	y	56			16	1	y	56			16	1	y	56			16	1	y	56
16	2	y	48.879			16	2	y	48.879			16	2	y	48.879			16	2	n	48.879
16	3	f	33.517	cortex		16	3	f	33.517	cortex		16	3		33.517	cortex		16	3		33.517	cortex
16	4	f	22.054	cortex		16	4		22.054	cortex		16	4		22.054	cortex		16	4		22.054	cortex
16	5	f	46.707	cortex		16	5	f	46.707	cortex		16	5	f	46.707	cortex		16	5		46.707	cortex
16	6	f	24.578	cortex		16	6		24.578	cortex		16	6		24.578	cortex		16	6		24.578	cortex
16	7	f	30.819	cortex		16	7	f	30.819	cortex		16	7		30.819	cortex		16	7		30.819	cortex
16	8	f	41.778	cortex		16	8	f	41.778	cortex		16	8	f	41.778	cortex		16	8		41.778	cortex
16	9	f	47.283	cortex		16	9	f	47.283	cortex		16	9	f	47.283	cortex		16	9		47.283	cortex
16	10	f	21.534	cortex		16	10		21.534	cortex		16	10		21.534	cortex		16	10		21.534	cortex
16	11	f	42.888	cortex		16	11	f	42.888	cortex		16	11	f	42.888	cortex		16	11		42.888	cortex
16	12	f	23.531	cortex		16	12		23.531	cortex		16	12		23.531	cortex		16	12		23.531	cortex
16	13	f	35.046	cortex		16	13	f	35.046	cortex		16	13		35.046	cortex		16	13		35.046	cortex
17	1	n				17	1	n				17	1	n				17	1	n
17	2	y	56.925			17	2	y	56.925			17	2	y	56.925			17	2	y	56.925
17	3	y	50.126			17	3	y	50.126			17	3	y	50.126			17	3	y	50.126
17	4	y	49.386			17	4	y	49.386			17	4	y	49.386			17	4	n	49.386
17	5	f	41.242	cortex		17	5	f	41.242	cortex		17	5	f	41.242	cortex		17	5		41.242	cortex
17	6	f	33.747	white matter		17	6	f	33.747	white matter		17	6		33.747	white matter		17	6		33.747	white matter
17	7	f	30.854	white matter		17	7	f	30.854	white matter		17	7		30.854	white matter		17	7		30.854	white matter
17	8	f	38.896	white matter		17	8	f	38.896	white matter		17	8		38.896	white matter		17	8		38.896	white matter
17	9	f	27.768	white matter		17	9		27.768	white matter		17	9		27.768	white matter		17	9		27.768	white matter
18	1	y	49			18	1	y	49			18	1	y	49			18	1	n	49
18	2	y	49			18	2	y	49			18	2	y	49			18	2	n	49
18	3	y	50.65			18	3	y	50.65			18	3	y	50.65			18	3	y	50.65
18	4	y	47.254			18	4	y	47.254			18	4	y	47.254			18	4	n	47.254
18	5	y	38.169			18	5	y	38.169			18	5	n	38.169			18	5	n	38.169
18	6	y	53.099			18	6	y	53.099			18	6	y	53.099			18	6	y	53.099
18	7	y	53.47			18	7	y	53.47			18	7	y	53.47			18	7	y	53.47
18	8	y	51			18	8	y	51			18	8	y	51			18	8	y	51
18	9	y	40.87			18	9	y	40.87			18	9	y	40.87			18	9	n	40.87
18	10	y	37.49			18	10	y	37.49			18	10	n	37.49			18	10	n	37.49
18	11	y	53			18	11	y	53			18	11	y	53			18	11	y	53
18	12	f	23.399	cortex		18	12		23.399	cortex		18	12		23.399	cortex		18	12		23.399	cortex
18	13	f	31.949	cortex		18	13	f	31.949	cortex		18	13		31.949	cortex		18	13		31.949	cortex
18	14	f	26.443	cortex		18	14		26.443	cortex		18	14		26.443	cortex		18	14		26.443	cortex
18	15	f	25.546	cortex		18	15		25.546	cortex		18	15		25.546	cortex		18	15		25.546	cortex
19	1	y	44.84			19	1	y	44.84			19	1	y	44.84			19	1	n	44.84
19	2	y	56.275			19	2	y	56.275			19	2	y	56.275			19	2	y	56.275
19	3	y	58			19	3	y	58			19	3	y	58			19	3	y	58
19	4	y	46.955			19	4	y	46.955			19	4	y	46.955			19	4	n	46.955
19	5	y	57.806			19	5	y	57.806			19	5	y	57.806			19	5	y	57.806
19	6	y	50.681			19	6	y	50.681			19	6	y	50.681			19	6	y	50.681
19	7	y	46			19	7	y	46			19	7	y	46			19	7	n	46
19	8	y	51			19	8	y	51			19	8	y	51			19	8	y	51
19	9	y	47.822			19	9	y	47.822			19	9	y	47.822			19	9	n	47.822
19	10	y	49.474			19	10	y	49.474			19	10	y	49.474			19	10	n	49.474
19	11	y	46.333			19	11	y	46.333			19	11	y	46.333			19	11	n	46.333
19	12	y	48.073			19	12	y	48.073			19	12	y	48.073			19	12	n	48.073
20	1	y	57.055			20	1	y	57.055			20	1	y	57.055			20	1	y	57.055
20	2	y	56.415			20	2	y	56.415			20	2	y	56.415			20	2	y	56.415
20	3	n				20	3	n				20	3	n				20	3	n
20	4	y	40.766			20	4	y	40.766			20	4	y	40.766			20	4	n	40.766
20	5	f	24.056	cortex		20	5		24.056	cortex		20	5		24.056	cortex		20	5		24.056	cortex
20	6	f	23.202	white matter		20	6		23.202	white matter		20	6		23.202	white matter		20	6		23.202	white matter
21	1	y	47.441			21	1	y	47.441			21	1	y	47.441			21	1	n	47.441
21	2	n				21	2	n				21	2	n				21	2	n
21	3	y	49.776			21	3	y	49.776			21	3	y	49.776			21	3	n	49.776
21	4	y	45.013			21	4	y	45.013			21	4	y	45.013			21	4	n	45.013
21	5	f	36.517	cortex		21	5	f	36.517	cortex		21	5		36.517	cortex		21	5		36.517	cortex
21	6	f	34.173	cortex		21	6	f	34.173	cortex		21	6		34.173	cortex		21	6		34.173	cortex
21	7	f	32.082	cortex		21	7	f	32.082	cortex		21	7		32.082	cortex		21	7		32.082	cortex
21	8	f	30.416	cortex		21	8	f	30.416	cortex		21	8		30.416	cortex		21	8		30.416	cortex
21	9	f	31.185	cortex		21	9	f	31.185	cortex		21	9		31.185	cortex		21	9		31.185	cortex
21	10	f	40.438	cortex		21	10	f	40.438	cortex		21	10	f	40.438	cortex		21	10		40.438	cortex
21	11	f	28.257	cortex		21	11		28.257	cortex		21	11		28.257	cortex		21	11		28.257	cortex
22	1	y	46.828			22	1	y	46.828			22	1	y	46.828			22	1	n	46.828
22	3	f	33.1	cortex		22	3	f	33.1	cortex		22	3		33.1	cortex		22	3		33.1	cortex
22	4	f	44.544	cortex		22	4	f	44.544	cortex		22	4	f	44.544	cortex		22	4		44.544	cortex
22	5	f	26.412	cortex		22	5		26.412	cortex		22	5		26.412	cortex		22	5		26.412	cortex
22	6	f	38.767	cortex		22	6	f	38.767	cortex		22	6		38.767	cortex		22	6		38.767	cortex
22	7	f	23.695	cortex		22	7		23.695	cortex		22	7		23.695	cortex		22	7		23.695	cortex
22	8	f	22.654	white matter		22	8		22.654	white matter		22	8		22.654	white matter		22	8		22.654	white matter
22	9	f	35.449	cortex		22	9	f	35.449	cortex		22	9		35.449	cortex		22	9		35.449	cortex
22	10	f	43.214	cortex		22	10	f	43.214	cortex		22	10	f	43.214	cortex		22	10		43.214	cortex
23	1	y	50			23	1	y	50			23	1	y	50			23	1	y	50
23	2	f	36.569	cortex		23	2	f	36.569	cortex		23	2		36.569	cortex		23	2		36.569	cortex
24	1	y	47.443			24	1	y	47.443			24	1	y	47.443			24	1	n	47.443
24	2	n				24	2	n				24	2	n				24	2	n
24	3	y	47			24	3	y	47			24	3	y	47			24	3	n	47
24	4	y	49.675			24	4	y	49.675			24	4	y	49.675			24	4	n	49.675
24	5	f	40.12	cortex		24	5	f	40.12	cortex		24	5	f	40.12	cortex		24	5		40.12	cortex
24	6	f	37.58	cortex		24	6	f	37.58	cortex		24	6		37.58	cortex		24	6		37.58	cortex
24	7	f	26.648	cortex		24	7		26.648	cortex		24	7		26.648	cortex		24	7		26.648	cortex
25	1	y	57.86			25	1	y	57.86			25	1	y	57.86			25	1	y	57.86
25	2	y	51.456			25	2	y	51.456			25	2	y	51.456			25	2	y	51.456
25	3	y	54.829			25	3	y	54.829			25	3	y	54.829			25	3	y	54.829
25	4	y	44.485			25	4	y	44.485			25	4	y	44.485			25	4	n	44.485
25	5	y	57.443			25	5	y	57.443			25	5	y	57.443			25	5	y	57.443
25	6	y	53.491			25	6	y	53.491			25	6	y	53.491			25	6	y	53.491
25	7	f	42.926	cortex		25	7	f	42.926	cortex		25	7	f	42.926	cortex		25	7		42.926	cortex
25	8	f	21.459	cortex		25	8		21.459	cortex		25	8		21.459	cortex		25	8		21.459	cortex
25	9	f	42.82	cortex		25	9	f	42.82	cortex		25	9	f	42.82	cortex		25	9		42.82	cortex
25	10	f	23.532	cortex		25	10		23.532	cortex		25	10		23.532	cortex		25	10		23.532	cortex
25	11	f	28.716	cortex		25	11		28.716	cortex		25	11		28.716	cortex		25	11		28.716	cortex
26	1	y	56.373			26	1	y	56.373			26	1	y	56.373			26	1	y	56.373
26	2	y	52.098			26	2	y	52.098			26	2	y	52.098			26	2	y	52.098
26	3	y	55.551			26	3	y	55.551			26	3	y	55.551			26	3	y	55.551
26	4	y	49.905			26	4	y	49.905			26	4	y	49.905			26	4	n	49.905
26	5	y	49.905			26	5	y	49.905			26	5	y	49.905			26	5	n	49.905
26	8	e	50.664			26	8	e	50.664			26	8	e	50.664			26	8	e	50.664
26	6	f	24.576	cortex		26	6		24.576	cortex		26	6		24.576	cortex		26	6		24.576	cortex
26	7	f	29.934	cortex		26	7		29.934	cortex		26	7		29.934	cortex		26	7		29.934	cortex
26	8	f	28.547	cortex		26	8		28.547	cortex		26	8		28.547	cortex		26	8		28.547	cortex
26	9	f	28.917	cortex		26	9		28.917	cortex		26	9		28.917	cortex		26	9		28.917	cortex
26	10	f	22.014	cortex		26	10		22.014	cortex		26	10		22.014	cortex		26	10		22.014	cortex
26	11	f	21.154	cortex		26	11		21.154	cortex		26	11		21.154	cortex		26	11		21.154	cortex
26	12	f	29.355	cortex		26	12		29.355	cortex		26	12		29.355	cortex		26	12		29.355	cortex
26	13	f	37.688	cortex		26	13	f	37.688	cortex		26	13		37.688	cortex		26	13		37.688	cortex
26	14	f	22.333	white matter		26	14		22.333	white matter		26	14		22.333	white matter		26	14		22.333	white matter
26	15	f	39.68	white matter		26	15	f	39.68	white matter		26	15		39.68	white matter		26	15		39.68	white matter
26	16	f	23.014	white matter		26	16		23.014	white matter		26	16		23.014	white matter		26	16		23.014	white matter
26	17	f	33.24	white matter		26	17	f	33.24	white matter		26	17		33.24	white matter		26	17		33.24	white matter
26	18	f	30.281	white matter		26	18	f	30.281	white matter		26	18		30.281	white matter		26	18		30.281	white matter
26	19	f	32.65	white matter		26	19	f	32.65	white matter		26	19		32.65	white matter		26	19		32.65	white matter
26	20	f	26.057	white matter		26	20		26.057	white matter		26	20		26.057	white matter		26	20		26.057	white matter
26	21	f	20.146	white matter		26	21		20.146	white matter		26	21		20.146	white matter		26	21		20.146	white matter
26	22	f	31.02	white matter		26	22	f	31.02	white matter		26	22		31.02	white matter		26	22		31.02	white matter
26	23	f	34.897	cortex		26	23	f	34.897	cortex		26	23		34.897	cortex		26	23		34.897	cortex
26	24	f	21.427	cortex		26	24		21.427	cortex		26	24		21.427	cortex		26	24		21.427	cortex
26	25	f	27.684	cortex		26	25		27.684	cortex		26	25		27.684	cortex		26	25		27.684	cortex
26	26	f	27.859	cortex		26	26		27.859	cortex		26	26		27.859	cortex		26	26		27.859	cortex
26	27	f	24.7	cortex		26	27		24.7	cortex		26	27		24.7	cortex		26	27		24.7	cortex
26	28	f	23.035	cortex		26	28		23.035	cortex		26	28		23.035	cortex		26	28		23.035	cortex
26	29	f	25.011	white matter		26	29		25.011	white matter		26	29		25.011	white matter		26	29		25.011	white matter
26	30	f	34.128	white matter		26	30	f	34.128	white matter		26	30		34.128	white matter		26	30		34.128	white matter
26	31	f	28.419	white matter		26	31		28.419	white matter		26	31		28.419	white matter		26	31		28.419	white matter
26	32	f	49.924	white matter		26	32	f	49.924	white matter		26	32	f	49.924	white matter		26	32		49.924	white matter
26	32	f	22.14	white matter		26	32		22.14	white matter		26	32		22.14	white matter		26	32		22.14	white matter
26	32	f	47.2	white matter		26	32	f	47.2	white matter		26	32	f	47.2	white matter		26	32		47.2	white matter
26	33	f	21.891	cortex		26	33		21.891	cortex		26	33		21.891	cortex		26	33		21.891	cortex
26	34	f	27.002	cortex		26	34		27.002	cortex		26	34		27.002	cortex		26	34		27.002	cortex
26	35	f	27.839	white matter		26	35		27.839	white matter		26	35		27.839	white matter		26	35		27.839	white matter
26	36	f	25.556	cortex		26	36		25.556	cortex		26	36		25.556	cortex		26	36		25.556	cortex
26	37	f	20.018	cortex		26	37		20.018	cortex		26	37		20.018	cortex		26	37		20.018	cortex
26	38	f	20.92	white matter		26	38		20.92	white matter		26	38		20.92	white matter		26	38		20.92	white matter
26	39	f	20.252	cortex		26	39		20.252	cortex		26	39		20.252	cortex		26	39		20.252	cortex
26	40	f	23	cortex		26	40		23	cortex		26	40		23	cortex		26	40		23	cortex
26	41	f	34.598	cortex		26	41	f	34.598	cortex		26	41		34.598	cortex		26	41		34.598	cortex
26	42	f	25.689	cortex		26	42		25.689	cortex		26	42		25.689	cortex		26	42		25.689	cortex
26	43	f	40.323	cortex		26	43	f	40.323	cortex		26	43	f	40.323	cortex		26	43		40.323	cortex
28	1	y	57.849	cortex		28	1	y	57.849	cortex		28	1	y	57.849	cortex		28	1	y	57.849	cortex
28	2	y	48			28	2	y	48			28	2	y	48			28	2	y	48
28	3	y	55.162			28	3	y	55.162			28	3	y	55.162			28	3	y	55.162
28	4	y	44.042			28	4	y	44.042			28	4	y	44.042			28	4	y	44.042
28	5	y	57.426			28	5	y	57.426			28	5	y	57.426			28	5	y	57.426
28	6	y	53.63			28	6	y	53.63			28	6	y	53.63			28	6	y	53.63
28	7	f	44.333	cortex		28	7	f	44.333	cortex		28	7	f	44.333	cortex		28	7		44.333	cortex
28	8	f	34.222	white matter		28	8	f	34.222	white matter		28	8		34.222	white matter		28	8		34.222	white matter
28	9	f	20.578	white matter		28	9		20.578	white matter		28	9		20.578	white matter		28	9		20.578	white matter
29	10	f	24.893	cortex		29	10		24.893	cortex		29	10		24.893	cortex		29	10		24.893	cortex
30	11	f	24.138	cortex		30	11		24.138	cortex		30	11		24.138	cortex		30	11		24.138	cortex
29	1	y	48.871			29	1	y	48.871			29	1	y	48.871			29	1	n	48.871
29	2	y	26.17			29	2	n	26.17			29	2	n	26.17			29	2	n	26.17
29	3	y	46.845			29	3	y	46.845			29	3	y	46.845			29	3	n	46.845
29	4	f	31.045	cortex		29	4	f	31.045	cortex		29	4		31.045	cortex		29	4		31.045	cortex
30	1	y	49.804			30	1	y	49.804			30	1	y	49.804			30	1	n	49.804
30	2	f	43.407	cortex		30	2	f	43.407	cortex		30	2	f	43.407	cortex		30	2		43.407	cortex
30	3	f	29.556	cortex		30	3		29.556	cortex		30	3		29.556	cortex		30	3		29.556	cortex
30	4	f	20.577	cortex		30	4		20.577	cortex		30	4		20.577	cortex		30	4		20.577	cortex
31	1	y	52.925			31	1	y	52.925			31	1	y	52.925			31	1	y	52.925
31	2	f	44.328	cortex		31	2	f	44.328	cortex		31	2	f	44.328	cortex		31	2		44.328	cortex
31	3	f	28.651	cortex		31	3		28.651	cortex		31	3		28.651	cortex		31	3		28.651	cortex
31	4	f	34.287	cortex		31	4	f	34.287	cortex		31	4		34.287	cortex		31	4		34.287	cortex
31	5	f	35.2	cortex		31	5	f	35.2	cortex		31	5		35.2	cortex		31	5		35.2	cortex
31	6	f	22.586	white matter		31	6		22.586	white matter		31	6		22.586	white matter		31	6		22.586	white matter
31	7	f	33.027	cortex		31	7	f	33.027	cortex		31	7		33.027	cortex		31	7		33.027	cortex
31	8	f	22.88	cortex		31	8		22.88	cortex		31	8		22.88	cortex		31	8		22.88	cortex
31	9	f	24.018	cortex		31	9		24.018	cortex		31	9		24.018	cortex		31	9		24.018	cortex
31	10	f	49.592	cortex		31	10	f	49.592	cortex		31	10	f	49.592	cortex		31	10		49.592	cortex
31	11	f	46.968	cortex		31	11	f	46.968	cortex		31	11	f	46.968	cortex		31	11		46.968	cortex
31	12	f	22.108	cortex		31	12		22.108	cortex		31	12		22.108	cortex		31	12		22.108	cortex
31	13	f	35.997	cortex		31	13	f	35.997	cortex		31	13		35.997	cortex		31	13		35.997	cortex
31	14	f	44.343	cortex		31	14	f	44.343	cortex		31	14	f	44.343	cortex		31	14		44.343	cortex
31	15	f	51.326	cortex		31	15	f	51.326	cortex		31	15	f	51.326	cortex		31	15	f	51.326	cortex
32	1	y	55.023			32	1	y	55.023			32	1	y	55.023			32	1	y	55.023
32	2	y	44.063			32	2	y	44.063			32	2	y	44.063			32	2	n	44.063
32	3	f	21.849	cortex		32	3		21.849	cortex		32	3		21.849	cortex		32	3		21.849	cortex
32	4	f	29.742	cortex		32	4		29.742	cortex		32	4		29.742	cortex		32	4		29.742	cortex
33	1	y	41.285			33	1	y	41.285			33	1	y	41.285			33	1	n	41.285
33	2	y	44.941			33	2	y	44.941			33	2	y	44.941			33	2	n	44.941
33	3	f	20.167	cortex		33	3		20.167	cortex		33	3		20.167	cortex		33	3		20.167	cortex
33	4	f	30.13	cortex		33	4	f	30.13	cortex		33	4		30.13	cortex		33	4		30.13	cortex
33	5	f	29.716	cortex		33	5		29.716	cortex		33	5		29.716	cortex		33	5		29.716	cortex
34	6	f	34.428	cortex		34	6	f	34.428	cortex		34	6		34.428	cortex		34	6		34.428	cortex
34	1	y	57.302			34	1	y	57.302			34	1	y	57.302			34	1	y	57.302
34	2	f	47.556	cortex		34	2	f	47.556	cortex		34	2	f	47.556	cortex		34	2		47.556	cortex
34	3	f	33.148	cortex		34	3	f	33.148	cortex		34	3		33.148	cortex		34	3		33.148	cortex
34	4	f	25.262	cortex		34	4		25.262	cortex		34	4		25.262	cortex		34	4		25.262	cortex
34	5	f	26.808	cortex		34	5		26.808	cortex		34	5		26.808	cortex		34	5		26.808	cortex
34	6	f	34.125	cortex		34	6	f	34.125	cortex		34	6		34.125	cortex		34	6		34.125	cortex
34	7	f	28.47	cortex		34	7		28.47	cortex		34	7		28.47	cortex		34	7		28.47	cortex
34	8	f	38.892	cortex		34	8	f	38.892	cortex		34	8		38.892	cortex		34	8		38.892	cortex
35	9	f	34.151	cortex		35	9	f	34.151	cortex		35	9		34.151	cortex		35	9		34.151	cortex
	TP	151					TP	148					TP	134					TP	64
	n(fn)	12					n(fn)	15					n(fn)	30					n(fn)	100
	f(fP)	261		224			f(fP)	117		105			f(fP)	52		50			f(fP)	5		5
	ex	6		37			ex	6		12			ex	6		2			ex	6		0
	sum	430					sum	286					sum	222					sum	175
	sen-all	0.92638					sen-all	0.907975					sen-all	0.817073					sen-all	0.390244
	spe						spe						spe						spe
	PPV-all	0.366505					PPV-all	0.558491					PPV-all	0.72043					PPV-all	0.927536
			47.8871	7.25143					48.3348	6.57645					49.8013	4.90528					53.9165	3.08391
			31.0207	8.57694					39.0546	6.02268					44.8566	3.41864					51.3726	0.874978
